# Supplementary material for: Illuminating Dark Chemical Matter Using the Cell Painting Assay
Source: J Med Chem. 2024 Apr 30;67(11):8862–76. doi: 10.1021/acs.jmedchem.4c00160 (PMC11181314; doi:10.1021/acs.jmedchem.4c00160)
Supplement: Supplementary file 3 — jm4c00160_si_003.xlsx [file jm4c00160_si_003.xlsx]

## Sheet: dcm_org_repeat
Compound_Id	Well_Id_Org	Induction_Org	Rel_Cell_Count_Org	Toxic_Org	Cluster_High_Org	Cluster_Sim_Org	Cluster_AKT_PI3K_MTOR_Org	Cluster_Aurora_Org	Cluster_BET_Org	Cluster_DNA_Synth_Org	Cluster_HDAC_Org	Cluster_HSP90_Org	Cluster_LCH_Org	Cluster_MitoStress_Org	Cluster_Na_K-ATPase_Org	Cluster_Protein_Synth_Org	Cluster_Pyrimidine_Synth_Org	Cluster_Tubulin_Org	Cluster_Uncoupler_Org	Well_Id_Repeat	Induction_Repeat	Rel_Cell_Count_Repeat	Toxic_Repeat	Cluster_High_Repeat	Cluster_Sim_Repeat	Cluster_AKT_PI3K_MTOR_Repeat	Cluster_Aurora_Repeat	Cluster_BET_Repeat	Cluster_DNA_Synth_Repeat	Cluster_HDAC_Repeat	Cluster_HSP90_Repeat	Cluster_LCH_Repeat	Cluster_MitoStress_Repeat	Cluster_Na_K-ATPase_Repeat	Cluster_Protein_Synth_Repeat	Cluster_Pyrimidine_Synth_Repeat	Cluster_Tubulin_Repeat	Cluster_Uncoupler_Repeat	Supplier_Id	Chiral	Smiles	bpKa1	bpKa2	logP
414805	414805:01:02_10.00	19.9	91	False	HSP90	58.1	14.9	4.5	0	0	0	58.1	12.6	53.3	0	4.4	23.8	6.8	0	414805:01:03_10.00	8.8	97	False	HSP90	42.7	30.3	0	0	0.7	0	42.7	0	30.9	0	0	42.3	0	0	7472-0168	False	Cc1ccc(NC(=O)CSc2nc3ccccc3nc2N2CCOCC2)c(C)c1	2.6	-2.48	4.63
414853	414853:01:02_10.00	50.1	79	False	BET	79.4	0	0	79.4	0	77.9	27.8	69.3	28.5	45.6	72.1	0	79.3	51.8	414853:01:03_10.00	1	101	False	BET	64.9	0	0	64.9	0	56.6	11.1	59.6	32.8	38.5	39.7	0	56.8	38.4	7695-0975	False	CCO/C(O)=C1\C(C)=Nc2nc3ccccc3n2C1c1ccc(N(C)C)cc1	4.7	2.5	4.58
413675	413675:01:02_10.00	33	82	False	MitoStress	75.7	0	0	53.1	0	53.2	29.3	72	75.7	21.6	28.7	0	59.7	35.1	413675:01:03_10.00	9.8	96	False	LCH	74.8	0	0	56.5	0	60.9	44.8	74.8	54.9	23.8	35.7	0	64.8	38.6	1699-1995	False	Cc1ccc2[nH]c(O)c(/N=N/C(=O)C3CC3c3ccccc3)c2c1Br	-8.08	-9.38	4.97
413653	413653:01:02_10.00	49.6	72	False	Tubulin	88.8	0	0	79.7	0	74.1	26.8	67.5	13.8	53.5	68.9	0	88.8	67.2	413653:01:03_10.00	65.1	75	False	Tubulin	95.5	0	0	79.2	0	74.4	33.4	68.5	14.7	54.6	62.7	0	95.5	66.7	1643-0243	False	CCc1cc(C(=O)N/N=C/c2ccc(OC)cc2)c2ccccc2n1	3.36	0.29	3.8
414864	414864:01:02_10.00	19.5	108	False	MitoStress	57.9	0	0	46.3	0	44.8	25.8	54.8	57.9	14.5	52.2	0	54.7	32.7	414864:01:03_10.00	5	108	False	LCH	73.4	0	0	66.5	0	58.6	34.1	73.4	52.1	18.5	52.9	0	67.6	52.1	7745-1499	False	CCCn1c2ccc(F)cc2c2nnc(SCCN3CCOCC3)nc21	6.09	2.03	3.03
414808	414808:01:02_10.00	14.3	99	False	Pyrimidine_Synth	71.7	43.8	3.6	0	49.3	0	48.9	0	45.4	0	0	71.7	0	0	414808:01:03_10.00	26.1	92	False	HSP90	59.8	21.5	0	0	0	0	59.8	0	40.6	0	9.1	34.6	0	0	7472-0244	False	COc1cccc(NC(=O)CSc2nc3ccccc3nc2N2CCOCC2)c1	2.6	-2.48	3.45
413741	413741:01:02_10.00	12.1	91	False	MitoStress	67.9	0	0	15.5	11.8	8.2	24.9	33.1	67.9	0	29.1	0	27.6	0	413741:01:03_10.00	3.5	106	False	MitoStress	60.8	0	0	50.6	0	40.1	20.6	60.6	60.8	15.7	21	0	50.7	29.5	2192-1224	False	COc1cccc(/C=C2\N=C(c3c(-c4ccccc4)noc3C)OC2=O)c1	-0.03	-3.76	4.28
413926	413926:01:02_10.00	11.6	98	False	MitoStress	61.7	17.1	0	35.3	0	35.7	41.6	53.7	61.7	0	27.4	0	41.8	36.6	413926:01:03_10.00	5.2	100	False	HDAC	74.4	0	0	61.7	0	74.4	48.4	68.3	35.6	38.7	46.3	0	55.2	52.2	3272-1220	False	COc1ccc(S(=O)(=O)N(CC(=O)NC(C(C)C)C(C)C)c2ccc(C)cc2)cc1OC	2.9	-4.61	4.33
413987	413987:01:02_10.00	18.7	115	False	LCH	72	0	0	65.3	0	62.6	17.9	72	49.8	20.8	54.6	0	64.8	35.3	413987:01:03_10.00	18.5	93	False	LCH	81.9	0	0	52.9	0	51	9.3	81.9	53.3	14.5	2	0	47.9	21	3381-0618	False	COc1ccc(CN2CCN(Cc3c[nH]c4ccccc34)CC2)cc1OC	8.01	3	3.27
414837	414837:01:02_10.00	12.3	95	False	Tubulin	56.9	0	0	44.3	0	49.4	55.6	44.4	48.8	9.2	50.7	0	56.9	41	414837:01:03_10.00	3.6	102	False	Tubulin	65.6	0	0	55.2	0	57.6	53.1	57.4	28.1	27	26.6	0	65.6	40.5	7610-2355	False	COc1cc(NC(=O)c2cc(-c3ccc(C)cc3)on2)cc(OC)c1OC	-2.62	-4.45	3.42
413934	413934:01:02_10.00	15.7	88	False	MitoStress	63.7	0	7.3	16.5	0	16.4	46.1	39.5	63.7	0	8.1	0	32.1	0	413934:01:03_10.00	19	104	False	MitoStress	42.8	0	13.2	26.3	0	29	35.3	42.2	42.8	7.4	6.9	0	34.8	0	3284-0639	False	O=C(N/N=C/c1cccnc1)c1ccccc1OCc1cccc(Br)c1	3.58	-0.83	4.08
413991	413991:01:02_10.00	17.8	86	False	MitoStress	56.1	0	0	40	0	42.5	31.5	44.1	56.1	8.1	50.2	0	49.4	21.9	413991:01:03_10.00	0.7	103	False	MitoStress	63.6	7.9	0	24	16.9	19.5	32.1	44	63.6	0	15.3	0	41	11	3396-0019	False	CCCn1c2ccccc2c2nnc(SCC(=O)Nc3cc(C)on3)nc21	2.35	-0.66	3.11
413929	413929:01:02_10.00	13	98	False	MitoStress	56.8	4.6	0	11.3	3	0.6	48.1	25.7	56.8	0	17.6	0	32.1	8.7	413929:01:03_10.00	1.7	95	False	MitoStress	53.4	16.2	4.9	0	31	0	41.3	0	53.4	0	0	47.3	7.1	0	3272-1328	False	Cc1ccc(N(CC(=O)NCCSc2ccccn2)S(=O)(=O)c2ccc(F)cc2)cc1	3.44	1.38	3.78
413782	413782:01:02_10.00	12.4	101	False	MitoStress	62.8	0	0	38.7	0	38.4	36.1	49.9	62.8	2.3	26	0	46.8	26	413782:01:03_10.00	8.3	110	False	LCH	70.2	0	0	68.5	0	66.4	19.5	70.2	25.5	33.3	30.7	0	53.5	35.6	2398-3555	False	CC1=C(C(=O)OCC2CCCO2)C(c2ccc(C)cc2)C2=C(O)CC(C)(C)CC2=N1	4.34	-4.19	4.1
413807	413807:01:02_10.00	15.4	96	False	MitoStress	64	0	0	24.2	0	19.8	32	30.4	64	1.7	42.1	0	36	9.9	413807:01:03_10.00	4.5	105	False	LCH	52.7	0	0	35.1	0	27.3	5.5	52.7	41.7	15.8	0	0	30.2	3.5	2798-0877	False	COC(=O)c1c(NC(=O)c2c(OC)cccc2OC)sc2c1C(C(=O)OC)CC2	-4.28	-5.22	3.86
413951	413951:01:02_10.00	11.7	93	False	Uncoupler	67.6	27.7	0	47.4	0	28.4	18.2	41.9	18.6	10.7	31.1	0	58.7	67.6	413951:01:03_10.00	20.6	102	False	Uncoupler	65.2	50.8	0	21.2	29.8	4.4	10.1	35.8	29.7	0	2.5	0	52.5	65.2	3338-2620	False	CO/C(O)=C1\C(C)=Nc2ncnn2C1c1ccc(OC(=O)c2ccccc2)cc1	-0.51	-5.05	4.33
413823	413823:01:02_10.00	10.5	106	False	MitoStress	61.3	5.4	0	16.8	0	2.6	30.2	29.8	61.3	0	20.7	0	26.2	6	413823:01:03_10.00	0	96	False	MitoStress	48	4.9	0	2.2	6.8	8	42.8	22	48	1.4	3.2	16	14	0	3004-4897	False	CC1=C(C(=O)OC2CCCC2)C(c2coc3ccc(C)cc3c2=O)C2=C(O)CCCC2=N1	3.93	-1.89	4.03
413986	413986:01:02_10.00	11.1	102	False	MitoStress	67.8	0	0	31	11.8	26.9	15.1	54.8	67.8	0	30.2	0	40	15.3	413986:01:03_10.00	3.3	105	False	LCH	71.2	0	0	43.5	0	39.6	22.5	71.2	65.9	4.9	7.2	0	50.5	15.9	3381-0616	False	COc1ccc(CN2CCN(Cc3ccccc3F)CC2)c(OC)c1	7.55	2.53	3.31
414802	414802:01:02_10.00	13	101	False	MitoStress	59.4	20	4	0	21.7	0	35.8	1.5	59.4	0	0	49.5	0	0	414802:01:03_10.00	9.2	94	False	Pyrimidine_Synth	72.4	29.5	14.1	0	68.2	0	32.7	0	67.8	0	0	72.4	0	0	7472-0102	False	COc1ccc(C)cc1NC(=O)CSc1nc2ccccc2nc1N1CCCCC1	2.65	-2.48	5.03
413723	413723:01:02_10.00	27.3	71	False	DNA_Synth	69.4	57.6	22	0	69.4	0	21.2	0	2.3	0	0	61	0	0	413723:01:03_10.00	2.2	109	False	Pyrimidine_Synth	66.9	58.7	0	0	58.6	0	0	0	0	0	0	66.9	0	0	2110-0066	False	CN1CCN(C(=O)CCN2C(=O)/C(=C/c3ccc(Cl)cc3)SC2=S)CC1	7.66	1.61	2.77
413669	413669:01:02_10.00	16.9	113	False	MitoStress	67.1	0	0	6.1	0	0	42.3	19.1	67.1	0	9.8	1.4	21.8	0	413669:01:03_10.00	1.6	104	False	LCH	42.6	9.4	0	15.6	19.6	10.9	4.1	42.6	27.7	1.9	0	1.6	26.5	2	1683-0610	False	CCOC(=O)c1sc(NC(=O)CCN2C(=O)c3ccccc3C2=O)c(C(=O)OCC)c1C	-1.61	-5.22	4.03
413990	413990:01:02_10.00	10.2	95	False	MitoStress	71.5	0	0	22.4	3	16.4	21.5	43.5	71.5	0	23.4	0	30.7	0.4	413990:01:03_10.00	0.5	91	False	MitoStress	68.6	9.3	0	15.2	33.7	7.6	22.7	49.3	68.6	0	0	3.7	29.5	0	3381-0950	False	COc1ccc(OC)c(CN2CCN(Cc3cc(OC)c(OC)c(OC)c3)CC2)c1	7.32	2.35	2.7
414834	414834:01:02_10.00	18.7	91	False	LCH	69.6	0	0	63.2	0	67.4	31.6	69.6	46	28.7	37.5	0	60.4	33.1	414834:01:03_10.00	0.2	103	False	DNA_Synth	20	0	10.7	0.6	20	0	0	12.6	0	2.7	0	10.4	7.8	0	7610-1309	False	CCN(CC)CCCNC(=O)c1cc2nc(-c3ccccc3)cc(C(F)(F)F)n2n1	9.84	-0.16	3.74
413696	413696:01:02_10.00	10.5	108	False	BET	82.3	0	0	82.3	0	74.6	11.9	62.2	0	44.9	49.9	0	74.9	50.9	413696:01:03_10.00	23.5	101	False	BET	90.4	0	0	90.4	0	89.1	8	71.6	0	63.4	58	0	84.4	55.9	1869-0242	False	CN(C)S(=O)(=O)c1ccc2c(c1)C(=NNC(N)=O)c1cc(S(=O)(=O)N(C)C)ccc1-2	0.56		0.3
414803	414803:01:02_10.00	11.2	99	False	MitoStress	52.5	0	5.3	3.2	0	0	42.4	20.2	52.5	0	0	6.3	20.5	0	414803:01:03_10.00	13.5	95	False	Pyrimidine_Synth	67.9	30.5	4.5	0	47.7	0	44.3	0	57.8	0	0	67.9	0	0	7472-0128	False	CCOc1ccccc1NC(=O)CSc1nc2ccccc2nc1N1CCOCC1	2.6	-2.48	3.81
413980	413980:01:02_10.00	13.8	95	False	MitoStress	65.1	3.3	0	10.2	21.5	4.3	28.7	36.3	65.1	0	12.2	4.7	26.4	0	413980:01:03_10.00	2.2	95	False	MitoStress	60.5	4.7	0	10.4	0	8.9	48.5	33.5	60.5	0	3.6	9.1	21.9	0	3379-3470	False	COc1ccc(C(=O)NCC2(c3ccc(OC)c(OC)c3)CCCC2)c(OC)c1	0.28	-4.22	3.6
414791	414791:01:02_10.00	49.7	78	False	Protein_Synth	71.7	0	0	59	0	62.3	42.1	63.9	47.1	22.5	71.7	0	65.2	51.1	414791:01:03_10.00	3.8	99	False	Pyrimidine_Synth	65.2	57	0	0	40.2	0	0	0	15.1	0	0	65.2	0	0	7377-5342	False	Cc1ccc2nc(Nc3nc(C)c(CCC(C)C)c(O)n3)nc(C)c2c1	1.49	-1.23	5.5
413822	413822:01:02_10.00	10.4	106	False	MitoStress	69.9	1	0	18.2	0	7.8	26.5	37.5	69.9	0	12.7	0	27.8	0	413822:01:03_10.00	0.2	95	False	MitoStress	36	0	0	24.6	0	23.2	18.6	35.2	36	21.1	0	0	15.6	2.8	3004-4889	False	CC1=C(C(=O)OCC2CCCO2)C(c2coc3ccccc3c2=O)C2=C(O)CC(C)(C)CC2=N1	3.89	-1.88	3.17
414801	414801:01:02_10.00	10.2	102	False	MitoStress	61.9	3.8	0	16.7	3.9	8.6	37.5	33.9	61.9	0	15	0	31.8	8.8	414801:01:03_10.00	10.5	110	False	MitoStress	51.1	9.7	0	0	3.3	0	49	3.4	51.1	0	0	30.1	6.5	0	7472-0047	False	CCOc1ccc(NC(=O)CSc2nc3ccccc3nc2N2CC(C)OC(C)C2)cc1	2.6	-2.48	4.64
414790	414790:01:02_10.00	23.3	98	False	LCH	71.4	0	0	57.7	0	58.7	24.8	71.4	60.8	17.3	38.9	0	52.7	39.7	414790:01:03_10.00	16.2	97	False	LCH	87.7	0	0	78.8	0	76.6	19.4	87.7	41.1	35.9	54.1	0	75	52.2	7287-0674	False	CC(=O)Nc1sc2c(c1C(c1cccc(Cl)c1)N1CCN(CCO)CC1)CCCC2	7.84	1.91	4.23
413989	413989:01:02_10.00	12.3	98	False	MitoStress	61.5	0	0	32.7	8.2	29.8	26.5	50.5	61.5	0.5	46.2	0	47.3	24.8	413989:01:03_10.00	1	101	False	LCH	61.1	0	0	41.5	0	37.4	14.2	61.1	51.2	17.4	5.7	0	44.4	10.3	3381-0944	False	COc1cccc(CN2CCN(Cc3cc(OC)c(OC)c(OC)c3)CC2)c1OC	7.34	2.38	2.7
413719	413719:01:02_10.00	20.9	88	False	Tubulin	68.9	0	0	45.4	0	43.2	34.7	50.2	48.1	13.5	52.9	0	68.9	35.4	413719:01:03_10.00	14.5	91	False	Tubulin	64.4	0.7	0	34.4	25.7	29.5	19.3	48.7	39.2	15.9	3	0	64.4	35.9	2081-1128	False	CCOC(=O)c1ccc(NC(=O)c2cc(OC)c(OC)c(OC)c2)cc1	-3.85	-4.67	2.95
414812	414812:01:02_10.00	11.7	95	False	MitoStress	66.6	14.8	3.5	0	34.1	0	37.6	12.3	66.6	0	0	38.8	5.4	0	414812:01:03_10.00	5.4	105	False	MitoStress	61.1	8.7	0	29.4	0	29	46.8	54.9	61.1	0	21.3	0	40.9	15.9	7491-0136	False	COc1ccccc1C(=O)Nc1ccc2c(c1)nc(CN1CCCCC1)n2C	7.3	2.64	3.28
413779	413779:01:02_10.00	10.4	92	False	HSP90	57.3	0	28.7	31.5	0	38.5	57.3	26.2	16.7	20.6	25.9	0	57.3	0.3	413779:01:03_10.00	15.2	77	False	Tubulin	71.6	0	25.2	53.9	0	63.8	48.9	49.1	0	43.3	26.8	0	71.6	27.6	2389-2890	False	Cc1ccc(OCC(=O)Nc2ccccc2C(N)=O)c(C(C)(C)C)c1	-0.19	-4.88	4.29
414839	414839:01:02_10.00	24.5	95	False	HSP90	52.3	36.3	0	0	9.4	0	52.3	6.2	51.3	0	0	36.4	0	0	414839:01:03_10.00	33.3	99	False	HSP90	45	41.1	0	0	17.2	0	45	0	33.5	0	0	43.8	0	0	7610-3424	False	COc1ccc(-c2cc(C(F)F)n3ncc(C(=O)N4CCN(c5cccc(Cl)c5)CC4)c3n2)cc1	2.31	-0.5	4.48
414865	414865:01:02_10.00	25.9	99	False	LCH	78.1	0	0	72.5	0	72.1	24.1	78.1	44.3	31.5	57.1	0	75.2	46.2	414865:01:03_10.00	4.5	100	False	LCH	74.5	0	0	51.4	0	51.7	21.3	74.5	61.5	12.4	23.6	0	57.4	19.9	7756-0269	False	COc1ccc(CNc2ncc(-c3ccc(Br)cc3)n2C)cc1OC	7.25	-4.59	3.98
413687	413687:01:02_10.00	15.9	91	False	DNA_Synth	85.5	26.3	35.6	0	85.5	0	0	0	44.8	0	0	67.1	0	0	413687:01:03_10.00	18.8	98	False	DNA_Synth	93.1	37.9	17.2	0	93.1	0	0	0	34.7	0	0	62.9	0	0	1761-0792	False	COc1ccc(O)c(/C=N/NC(=O)CCC(=O)Nc2cccc(C)c2)c1	0.99	-3.04	3.07
413920	413920:01:02_10.00	13.1	97	False	LCH	57.1	0	0	50.5	0	48.7	34.1	57.1	50	7	45.5	0	52.4	29.2	413920:01:03_10.00	8.3	99	False	LCH	79.2	0	1.4	66.7	0	71.3	20.7	79.2	34.1	38.7	26.3	0	69.8	24	3272-0783	False	COc1ccc(N(C(C)C(=O)N/N=C/c2ccc(OCC(C)C)cc2)S(C)(=O)=O)cc1	1.43	-4.54	2.88
413846	413846:01:02_10.00	55.4	87	False	Tubulin	85.4	0	0	80.7	0	82.5	22.1	79.2	28.4	58.8	60	0	85.4	56.7	413846:01:03_10.00	0	99	False	DNA_Synth	43.3	23	7.5	0	43.3	0	12.2	2.5	38.2	0	0	42.1	0	0	3078-0637	False	COc1ccc(Nc2c3c(c(C#N)c4nc5ccccc5n24)CCC3)cc1	4.45	-0.07	4.4
414569	414569:01:02_10.00	38.5	100	False	LCH	82.9	0	0	53.7	0	55.9	30	82.9	70	10.4	26	0	58.7	28.9	414569:01:03_10.00	31.8	102	False	LCH	91.8	0	0	66.3	0	65.8	23.9	91.8	57.1	18	36.9	0	66.3	35.5	6049-2214	False	CCOc1ccccc1C(=O)NCCCN1CCN(CCCNC(=O)c2ccccc2OCC)CC1	8.14	3.23	2.31
414740	414740:01:02_10.00	52.3	104	False	LCH	74.8	0	0	58.4	0	66.3	37.1	74.8	64.1	22	41	0	58.3	36.1	414740:01:03_10.00	8.5	94	False	MitoStress	64.6	0	0	28	0	26.5	30.9	49.2	64.6	3.7	10.8	0	35.6	0	6872-0548	False	Cc1cc2oc3c(c(=O)c2cc1C)C(c1ccc(C(C)C)cc1)N(CCCN1CCOCC1)C3=O	6.5	1.73	4.49
414599	414599:01:02_10.00	41.5	77	False	Tubulin	84.3	0	0	62.2	0	65.7	46.1	71.9	45.4	31	36.3	0	84.3	46.8	414599:01:03_10.00	0.9	93	False	HSP90	57.4	22.2	0	35.9	0	37.2	57.4	32.9	32.6	10.6	43.1	0	49.5	55.8	6173-0300	False	Cc1ccc(NC(=N)Nc2nc(O)cc(CSc3ccc(C)cc3)n2)cc1	6.01	-2.77	5.33
414502	414502:01:02_10.00	11.9	103	False	MitoStress	49.8	24.8	0	30.5	0	27.7	47.1	41.2	49.8	1.9	25.1	0	30.9	31.4	414502:01:03_10.00	12.3	95	False	MitoStress	47	0	0	26	0	30	43	24.6	47	4.1	27.1	0	26.8	2.9	5754-2863	False	CCCC(=O)Nc1cc(-c2nn(C)c(=O)c3ccccc23)ccc1N1CCCCC1	3.31	-0.45	4.3
414718	414718:01:02_10.00	43.4	81	False	Tubulin	81.7	0	0	76.4	0	77.6	19.5	72.7	44.5	53.5	58	0	81.7	46.5	414718:01:03_10.00	2.1	107	False	BET	32.7	0	0	32.7	0	26.5	0	14.8	0	29.5	18.4	0	12.9	1.3	6699-0037	False	C=CCOc1cccc(C2c3c(oc4ccccc4c3=O)C(=O)N2c2ccccn2)c1	2.32	-1.95	3.96
414520	414520:01:02_10.00	51.5	95	False	LCH	87.2	0	0	67.4	0	71.8	28.8	87.2	58.2	23.2	35.9	0	66.6	43.8	414520:01:03_10.00	39.7	102	False	LCH	94.7	0	0	84.8	0	83.3	12.3	94.7	20.1	45	51.5	0	74.4	53.4	5936-0043	False	COc1ccc(-c2cc3ccccc3n2CC(O)CN2CCCCC2)cc1	9.61	-3.06	3.94
413876	413876:01:02_10.00	16.9	100	False	MitoStress	55.2	0	8.2	0	0	0	54.2	8.2	55.2	0	3.2	17.7	5.9	0	413876:01:03_10.00	5.4	96	False	HSP90	60.4	0	3.3	7.9	0	17.2	60.4	24.1	38.4	1.2	2.9	2.5	22.3	0	3253-5694	False	Cc1ccc(-c2nnc(SCC(=O)N/N=C\c3c(C)nn(-c4ccccc4)c3C)n2-c2ccccc2)cc1	2.55	1.08	5.54
414572	414572:01:02_10.00	21.4	101	False	MitoStress	64.4	0	0	25	0	20.5	34.4	40.6	64.4	0	13.9	0	40.9	2.1	414572:01:03_10.00	12.6	104	False	LCH	65.5	0	2.3	50.6	0	44	26.1	65.5	63.4	13	34.2	0	61.7	16.8	6049-2786	False	CC1CCc2c(sc(NC(=O)C3c4ccccc4Oc4ccccc43)c2C(N)=O)C1	-0.08	-3.71	5.57
414612	414612:01:02_10.00	11.9	93	False	MitoStress	48.7	26.2	0	21.4	0	27.6	47.9	38	48.7	0	21.4	0	29	27	414612:01:03_10.00	13.6	102	False	HSP90	51.2	0	0	29	0	34.4	51.2	31	37.9	1.6	22.6	0	34.3	20.5	6208-0876	False	OC(c1ccccc1)(c1ccccc1)C1CCN(C(=S)NCCc2ccccc2)CC1	-3.58		5.28
414706	414706:01:02_10.00	10.4	95	False	MitoStress	61.1	21	0	0	11.2	0	55.1	16.3	61.1	0	0	22.2	17.9	0	414706:01:03_10.00	1.9	100	False	MitoStress	42.8	8.5	0	2.3	0	0	33.5	26	42.8	0	0	4.4	5.7	0	6623-1047	False	CC(=O)c1c(N2CCN(c3ccc(F)cc3)CC2)nc(=S)n(Cc2ccccc2)c1C	5.21	1.63	4.14
414581	414581:01:02_10.00	59.8	93	False	LCH	94.9	0	0	79.4	0	81.7	19.1	94.9	36.6	39.4	49	0	73.2	48.6	414581:01:03_10.00	25.2	103	False	LCH	86.5	0	0	72.8	0	74.9	0.2	86.5	0	37.1	39.4	0	58.5	41.9	6065-0077	False	CCOC(=O)c1ccc(NC(=O)C2CCN(S(=O)(=O)c3ccccc3)CC2)cc1	-3.37	-6.91	2.89
414464	414464:01:02_10.00	23	96	False	LCH	75.7	0	0	63.8	0	68.7	46	75.7	52.5	21.1	50.6	0	67.5	36.2	414464:01:03_10.00	11.4	101	False	LCH	77	0	0	67.9	0	70.7	15.6	77	6.9	36.3	32.8	0	56	34.9	5617-0332	False	COc1ccc(-c2cnnc(N/N=C/c3ccc(OC)c(OC)c3)n2)cc1	3.38	-0.38	3.14
414499	414499:01:02_10.00	38.3	99	False	LCH	88.8	0	0	77.5	0	75.9	16.3	88.8	48.8	37.3	39.3	0	73	48.9	414499:01:03_10.00	36.3	98	False	LCH	85	0	0	78.9	0	78.1	10.6	85	25.9	41.4	37.9	0	69.6	40.7	5743-0408	False	COc1cc(NC(=S)NC2CC(C)(C)NC(C)(C)C2)c(OC)cc1Cl	9.89	-4.57	3.32
414555	414555:01:02_10.00	17.6	93	False	LCH	69.4	0	2.6	54.9	0	63.2	50.1	69.4	42.1	13.3	41.5	0	66.2	37.6	414555:01:03_10.00	3.8	101	False	LCH	81	0	0	60.8	0	65.5	7	81	5.2	33.6	25.1	0	50.8	34.6	6049-0039	False	Cc1c(/C=N/N=C2\CCC3C4CCc5cc(O)ccc5C4CCC23C)cnn1C	2.15	-2.54	4.69
414748	414748:01:02_10.00	11.2	96	False	HDAC	80.2	0	0	68.6	0	80.2	45.6	65.5	25.3	42.7	51.1	0	74.2	43.4	414748:01:03_10.00	0	94	False	HDAC	49.8	0	1.3	47.9	0	49.8	23.3	29.9	0	15.9	38.5	0	38.8	23.8	6917-0358	False	CCOc1nc(-c2ccccc2)ccc1-c1noc(-c2cccnc2)n1	3.57	2.18	4.56
414504	414504:01:02_10.00	21.9	89	False	MitoStress	67.7	0	0	30.3	0	35.6	41.6	51.6	67.7	3	19.9	0	43.8	12.6	414504:01:03_10.00	5.7	107	False	LCH	64.7	0	0	54.8	0	51.5	37	64.7	39	20.4	28.1	0	57.1	26.5	5765-1245	False	C=C(C)c1cccc(C(C)(C)NC(=O)N2CCN(C/C=C/c3ccccc3)CC2)c1	6.72	-1.97	4.95
414492	414492:01:02_10.00	11.1	106	False	MitoStress	63.2	23.3	0	0	0	0	45	11.5	63.2	0	0	23.7	0	0	414492:01:03_10.00	0	85	False	MitoStress	32.9	0	3.2	0	0	0	18.9	0	32.9	14.2	0	26.3	0	0	5692-0940	False	COC(=O)c1cccc(Oc2nc3c(c(=O)n(C)c(=O)n3C)n2Cc2ccc(C)cc2)c1	-2.7	-4.03	3.88
414564	414564:01:02_10.00	21.2	99	False	Pyrimidine_Synth	82.1	40.7	19.8	0	74.4	0	37.5	0	65.4	0	0	82.1	0	0	414564:01:03_10.00	10.7	97	False	Pyrimidine_Synth	68.6	34.5	4.6	0	59.3	0	46.4	0	64.6	0	0	68.6	0	0	6049-1703	False	COC(=O)c1c(NC(=O)C2c3ccccc3Oc3ccccc32)sc(C)c1C	-3.71	-6.29	6.01
414747	414747:01:02_10.00	15.5	96	False	MitoStress	66.5	0	0	18.5	0	14.1	31.7	32.2	66.5	1.3	12.5	0	28	0	414747:01:03_10.00	5.9	103	False	MitoStress	56	0	0	33.4	0	33.4	34.8	51.3	56	0	18.6	0	34	2.4	6913-0012	False	CCOC(=O)c1c(C)n(C)c2ccc(OCC(O)CNC(CC)CO)cc12	8.46	-2.75	1.95
414518	414518:01:02_10.00	19.5	88	False	Tubulin	78.9	2	0	46.8	0	42.9	29.8	53	23.5	38	13.8	0	78.9	51.2	414518:01:03_10.00	29	89	False	Tubulin	85.4	7.4	0	51.4	3.2	44.7	33	57.4	33.5	29.9	36.7	0	85.4	60.7	5896-0403	False	Cc1ccc(S(=O)(=O)c2nc(-c3ccccc3Br)oc2N(C)C)cc1	-3.11		4.97
414501	414501:01:02_10.00	34.9	94	False	LCH	79.1	0	0	72.9	0	72.1	28.5	79.1	51.3	39.8	45	0	72.2	52.9	414501:01:03_10.00	13.8	97	False	HDAC	56.9	0	0	53.7	0	56.9	36.6	53.6	31.6	31.9	31.2	0	48.7	27.3	5752-2215	False	COC(=O)C1=C(C)NC(=O)/C1=C\c1cc(C)n(-c2ccccc2C)c1C	0.1	-7.02	3.25
413857	413857:01:02_10.00	43.5	54	False	Uncoupler	49	27.9	0	25.1	17.6	35.7	38.1	47.2	0	3.5	25.4	0	39.6	49	413857:01:03_10.00	40.6	52	False	LCH	50.8	24.1	0.9	26.8	16.7	37.1	43.2	50.8	6.7	5.8	23.3	0	43.9	43.7	3229-1242	False	COc1cc(/C=C2/SC(=S)N(Cc3ccccc3)C2=O)ccc1OS(C)(=O)=O	0.7	-4.92	3.63
414739	414739:01:02_10.00	22.5	99	False	LCH	66.1	0	0	47.5	0	53.2	31	66.1	59.4	12.4	27.1	0	48.3	23.2	414739:01:03_10.00	13.5	105	False	LCH	83.4	0	0	63.1	0	62.6	4.1	83.4	21	34.9	11.5	0	55.8	28.8	6872-0315	False	CC(C)CCOc1cccc(C2c3c(oc4ccccc4c3=O)C(=O)N2CCCN2CCOCC2)c1	6.48	1.73	3.67
413859	413859:01:02_10.00	14.2	104	False	LCH	83.5	0	0	64.3	0	69.5	35.6	83.5	33.8	24.4	35.7	0	59.9	32.6	413859:01:03_10.00	10.4	98	False	LCH	84	0	0	55.1	0	60	43.8	84	48.9	9	27.5	0	57.7	28.3	3232-0394	False	CCCOc1ccc(/C=C/C(=O)Nc2ccc(C(C)=O)cc2)cc1OC	-3.25	-4.62	3.69
414754	414754:01:02_10.00	22.8	95	False	HDAC	65	0	0	53.4	0	65	53.6	63.3	52.3	21.8	40.7	0	58.4	32.3	414754:01:03_10.00	7.9	99	False	HDAC	72.2	0	0	57.4	0	72.2	66.9	54	26.3	32.8	54.2	0	59.7	51.1	6979-0597	False	Cc1ccc(-c2nn3c(C)nnc3s2)cc1NC(=O)c1ccc(OC(C)C)cc1	0.45	-3.48	4.19
414535	414535:01:02_10.00	22.3	97	False	MitoStress	65.9	0	0	33.4	0	41.8	41	41.1	65.9	10.8	36.9	0	44.5	13.8	414535:01:03_10.00	5.4	92	False	LCH	72.4	0	0	60.8	0	63	19.1	72.4	49.4	31.6	36.2	0	60.2	21.3	6000-2848	False	C=CCOC(=O)C1=C(C)N=C2SCCC(=O)N2C1/C=C/c1ccccc1OC	3.63	-4.28	3.61
413910	413910:01:02_10.00	21.2	102	False	MitoStress	75.1	7.5	0	18.3	16.3	17.4	46.6	41.7	75.1	0	17.6	0	40.4	10.6	413910:01:03_10.00	0	97	False	HDAC	37.6	0	27.9	25.8	0	37.6	32.1	23.1	11	12.6	17.6	0	30.8	0	3272-0250	False	COc1ccc(N(CC(=O)N/N=C(\C)c2cccs2)S(=O)(=O)c2ccccc2)cc1Cl	0.7	-1.8	3.7
414782	414782:01:02_10.00	34.7	96	False	LCH	68.7	5.2	0	32.4	0	43.9	50.1	68.7	59.7	0	8.2	0	42.1	21.7	414782:01:03_10.00	0	98	False	MitoStress	25.6	14.7	0	0	17.7	3	8.7	13.3	25.6	0	0	0.2	2.2	0	7213-0749	False	COc1ccc(-c2cc(C(F)F)n3ncc(C(=O)Nc4cnn(Cc5ccccc5)c4)c3n2)cc1	1.26	-0.7	4.08
414724	414724:01:02_10.00	15.7	102	False	MitoStress	72	8.3	0	19.6	10.2	20.3	44.7	51.3	72	0	14.4	0	30.1	9.6	414724:01:03_10.00	4.8	108	False	LCH	76.4	2.7	0	53.9	0	57.1	30	76.4	25.2	21.4	21.2	0	43.5	33.3	6738-0138	False	CCN(CC)CCn1c(NCc2cc(OC)ccc2OC)nc2ccccc21	9.48	6.14	3.78
414508	414508:01:02_10.00	20.9	98	False	MitoStress	67.2	0	0	30.2	0	37.8	47.5	58.2	67.2	0	19	0	44.3	18.8	414508:01:03_10.00	6.7	99	False	LCH	76	8	0	40.2	0	42.8	21.5	76	51	17.8	5.6	0	39.2	25.8	5786-0663	False	COc1ccc(N(CC(O)Cn2c(C)nc3ccccc32)S(=O)(=O)c2ccc(C)cc2)cc1	6.15	-3.12	3.84
414779	414779:01:02_10.00	26.6	99	False	MitoStress	69.6	0	0	31.6	0	36.3	47.9	52.7	69.6	0	27.6	0	47.3	13.5	414779:01:03_10.00	7.9	98	False	LCH	66.6	0	0	50.8	0	55.1	38.2	66.6	63.2	11.4	36.8	0	57.4	24.7	7213-0338	False	COc1cc(NC(=O)CCCSc2nc(-c3ccco3)cc(C(F)(F)F)n2)cc(OC)c1OC	-1.39	-3.63	4.57
413839	413839:01:02_10.00	10.7	102	False	HDAC	80.9	0	0	74.8	0	80.9	48.8	65.5	30	49.9	58.3	0	73.8	58.8	413839:01:03_10.00	13.3	106	False	Tubulin	77.1	0	0	74.2	0	75.2	43.8	74.1	45.1	34.8	62.8	0	77.1	62.4	3046-8710	False	CC(C)CC(=O)N1c2ccccc2N=C2CC(C)(C)CC(O)=C2C1c1ccc(N(C)C)cc1	4.82	2.81	5.47
414121	414121:01:02_10.00	50.3	75	False	Tubulin	90.6	0	0	83.5	0	82.3	16.5	78.5	11.3	61.7	57.6	0	90.6	53.2	414121:01:03_10.00	1.9	104	False	Tubulin	79.7	0	0	54.9	0	41.7	24.4	56.5	44.9	13.7	36.5	0	79.7	49.4	4031-2041	False	COc1ccc(/C=N/NC(=O)c2c(C)nc3ccc(Br)cn23)cc1OC	4.25	0.83	2.25
413626	413626:01:02_10.00	15.5	84	False	Tubulin	76.3	0	12.9	67.2	0	72.4	19.9	70.1	40.8	45.6	49.9	0	76.3	39.2	413626:01:03_10.00	0	94	False	Tubulin	36.2	0	10.3	17.6	17.4	11.7	30.6	31.5	35.6	0	0.7	0	36.2	13.8	1498-1668	False	O=C(Cn1c(O)c(/N=N/C(=O)c2ccncc2)c2ccccc21)Nc1ccccc1	2.04	-5.73	3.26
415156	415156:01:02_10.00	26.3	99	False	LCH	89.8	0	0	74	0	72.3	23.2	89.8	47.1	29.7	49.4	0	65.8	48.1	415156:01:03_10.00	10	98	False	LCH	86.6	4.2	0	62.8	0	58.9	21.2	86.6	47	20.5	32.5	0	58.9	42.2	8013-4360	False	CC(C)(C)c1ccc(C(=O)Nc2ccccc2C(=O)NCCN2CCOCC2)cc1	6.57	-0.48	4.13
415151	415151:01:02_10.00	31.4	84	False	Tubulin	86.3	0	0	73.4	0	72.6	20.2	64	0	61	42	0	86.3	58.1	415151:01:03_10.00	37	80	False	Tubulin	92.6	0	0	64.8	0	56.4	31.7	63.1	29.3	44.4	45	0	92.6	63.6	8013-3903	False	COc1ccc(CNC(=O)c2cc3cc(OC)ccc3oc2=O)cc1	0.46	-4.52	2.2
413594	413594:01:02_10.00	48.4	98	False	LCH	80.6	0	0	67.2	0	67.7	20.8	80.6	51.5	39.5	58.4	0	72.3	41.2	413594:01:03_10.00	0	104	False	LCH	52.1	2.4	0	32.2	0	27	9.8	52.1	0	2	2.5	0	30	26.1	0988-0335	False	CCOC(=O)c1c(-c2ccccc2)csc1NC(=O)c1cc2ccccc2oc1=O	-5.12	-7.1	5.41
414970	414970:01:02_10.00	18.1	100	False	LCH	90.2	0	0	66.3	0	66.4	16.5	90.2	44.9	23.3	35.3	0	57.5	31.5	414970:01:03_10.00	11.4	102	False	LCH	79.7	0	0	52.7	0	53	32.3	79.7	58.2	10.6	23.4	0	55.2	23.7	8008-2264	False	CCOC(=O)c1c(CN2CCOCC2)n(-c2ccccc2)c2cc(Br)c(O)c(CN(C)C)c12	10	5.13	3.04
415158	415158:01:02_10.00	13.3	92	False	LCH	76.9	18	0	51.7	0	51.1	40.1	76.9	62.3	3	40	0	54.3	45	415158:01:03_10.00	20.4	102	False	LCH	77.3	3	0	55.3	0	60	48.3	77.3	59.6	9.6	40.3	0	57	47.2	8013-4426	False	O=C(c1cnn2c(C(F)F)cc(-c3ccccc3)nc12)N1CCCCC1c1cccnc1	4.79	0.67	3.71
414156	414156:01:02_10.00	17.4	110	False	BET	82.3	0	0	82.3	0	76.5	11.1	81.6	32.4	49.8	53.6	0	76.8	42.3	414156:01:03_10.00	8.3	96	False	Tubulin	54.1	0	0	49.5	0	52.1	34.2	48.8	45	27.5	33.3	0	54.1	17.7	4119-0056	False	CC(C)OC(=O)Nc1ccc2c(c1)N(C(=O)CCN1CCOCC1)c1ccccc1CC2	6.88	-0.94	3.84
414998	414998:01:02_10.00	11.6	100	False	HDAC	63.8	0	0	61.1	0	63.8	32.4	56.2	0	26	33.1	0	55.8	32	414998:01:03_10.00	11.6	96	False	LCH	73.9	0	5	61.7	0	64.1	34.4	73.9	41.6	29.6	32	0	68.9	32.5	8008-9988	False	CCOC(=O)C1(C)C=C(Nc2ccc(OCC)cc2)C(=O)N1c1ccccc1	-2.8	-3.14	3.2
414092	414092:01:02_10.00	14	97	False	LCH	84.9	0	0	61	0	61.4	9.9	84.9	15.2	30.2	24.3	0	60.7	45.7	414092:01:03_10.00	11.7	98	False	LCH	79	0	0	51.2	0	49.3	9.7	79	22.2	6.1	3.1	0	55.6	29.6	3855-0684	False	CC(=O)c1ccc(N2CCN(S(=O)(=O)c3ccccc3)CC2)c(F)c1	-2.16	-9.4	2.47
414137	414137:01:02_10.00	33.2	101	False	LCH	95	0	0	74.6	0	74.3	8.8	95	34	34.1	42.5	0	67.4	43.1	414137:01:03_10.00	26.4	112	False	LCH	92	0	0	69.8	0	67.7	3.3	92	38.6	28	36.5	0	63.8	43.1	4092-0823	False	CCOc1cc(CN2CCN(Cc3ccc(Cl)cc3)CC2)ccc1OC	7.79	2.9	4.13
413569	413569:01:02_10.00	22.8	85	False	DNA_Synth	85.4	29.3	50.2	0	85.4	0	0	0	25.3	0	0	73	0	0	413569:01:03_10.00	11.4	84	False	DNA_Synth	77.7	25.8	54.4	0	77.7	0	0	0	20.5	0	0	68.2	0	0	0277-0023	False	CCOC(=O)CNC(=O)CNC(=O)C(Cc1ccc(N(CCCl)CCCl)cc1)NC(C)=O	2.3	1.71	0.63
415007	415007:01:02_10.00	13.8	88	False	Tubulin	78.8	0	16.7	67.9	0	70.5	23.2	63.6	27.1	46	54.6	0	78.8	45.4	415007:01:03_10.00	0.7	101	False	LCH	54.5	0	0	31.2	0	25.3	3.9	54.5	53.2	12.6	0	0	32.9	0	8009-1102	False	O=c1c2ccccc2nc(CSc2nnnn2-c2ccccc2)n1-c1cccc(C(F)(F)F)c1	0.27	-2.13	5.25
415213	415213:01:02_10.00	19.5	101	False	LCH	92.8	0	0	69.7	0	67.6	14.2	92.8	39.6	31.6	30.7	0	62.5	42.4	415213:01:03_10.00	17.1	107	False	LCH	89.9	0	0	72.3	0	70.9	5.7	89.9	33.8	35.1	27.7	0	63.5	40.1	8014-7597	False	O=C1CC(NCCN2CCOCC2)C(=O)N1Cc1ccc(N2CCCC2=O)cc1	8.2	3.1	-0.31
413570	413570:01:02_10.00	28.8	75	False	DNA_Synth	92.4	46.5	31.6	0	92.4	0	0	0	27.3	0	0	74.1	0	0	413570:01:03_10.00	21.9	83	False	DNA_Synth	89.8	37.6	40.3	0	89.8	0	0	0	25.4	0	0	74.9	0	0	0277-0030	False	CCOC(=O)C(NC(=O)C(Cc1ccc(N(CCCl)CCCl)cc1)NC(C)=O)C(C)C	3.02	1.73	3.19
414093	414093:01:02_10.00	19	102	False	LCH	88.9	0	0	62.5	0	61	12.8	88.9	32.1	19.6	30	0	59.1	33.7	414093:01:03_10.00	0.9	95	False	HSP90	40.8	20.2	0	2.6	24.9	0	40.8	16.5	31.8	0	3.7	7.8	26.4	27.5	3855-0734	False	CCCC(=O)c1ccc(N2CCN(S(=O)(=O)c3ccc(C)cc3)CC2)c(F)c1	-2.18	-9.46	4.12
414128	414128:01:02_10.00	49.1	103	False	LCH	94.1	0	0	80.4	0	79.1	11.6	94.1	16.9	38.7	44.2	0	67.9	47.9	414128:01:03_10.00	36.3	99	False	LCH	94.5	0	0	81.8	0	80	8.3	94.5	23.4	40.4	50.4	0	72.3	50.6	4038-0254	False	CCOC(=O)c1ccc(NC(=S)NC2CC(C)(C)NC(C)(C)C2)cc1	9.89	-6.89	3.39
413581	413581:01:02_10.00	34.5	97	False	HDAC	63.5	0	16.7	53.6	0	63.5	9.4	32.6	0	45.2	44.2	0	44	16.1	413581:01:03_10.00	0.7	96	False	HDAC	55.3	0	8.6	53.6	0	55.3	12.3	37.6	0	42.6	25.2	0	52.6	9.8	0800-0630	False	COc1cc(-c2ccc(NC(=O)c3ccc(C)cc3)c(OC)c2)ccc1NC(=O)c1ccc(C)cc1	-3.6	-4.15	6.52
415043	415043:01:02_10.00	15	93	False	HDAC	73.6	0	0	71	0	73.6	26.7	69.4	45.4	39.7	48.5	0	70.3	34.8	415043:01:03_10.00	9.3	109	False	LCH	68.3	0	0	64.5	0	65.2	17.5	68.3	22	34	24.2	0	56.5	15.3	8010-3851	False	COc1cc(C2Nc3ccc4ncccc4c3C3=C2C(=O)CCC3)cc(OC)c1OC	5.22	3	3.58
414088	414088:01:02_10.00	54.7	85	False	LCH	90.9	0	0	75.1	0	75.3	12.1	90.9	26.9	41.1	46.3	0	71.9	44.1	414088:01:03_10.00	35.6	101	False	LCH	93.3	0	0	67.8	0	68	26	93.3	43.9	19.6	39.7	0	64.5	40.9	3820-5899	False	O=C(Nc1ccc(NC(=S)NC(=O)c2cccs2)cc1)c1ccccc1	-2.62	-3.91	4.61
414877	414877:01:02_10.00	16.2	80	False	LCH	79.3	0	0	66.4	0	68.3	28	79.3	26.3	45.4	35	0	73.6	46.9	414877:01:03_10.00	3.3	90	False	Tubulin	48.4	38	0	18	31.8	19.5	44.1	37.4	30.1	1	1.8	0.5	48.4	43.4	8001-6777	False	COc1cc(C(=O)OCCNC(=O)c2ccccc2)cc(OC)c1OC	0	-4.46	2.38
414904	414904:01:02_10.00	33.3	94	False	Tubulin	72.9	0	0	66	0	71.8	47.5	64.9	45.5	28.8	53.6	0	72.9	45.4	414904:01:03_10.00	24.5	100	False	HDAC	59.6	0	0	51.4	0	59.6	53.4	48.7	31.5	23.4	37.6	0	56.5	27.1	8004-7494	False	O=C(NCCN1CCN(C(=O)c2cccc(Br)c2)CC1)C(=O)Nc1ccc(Br)cc1	6.76	0.64	3.07
415889	415889:01:02_10.00	38.9	89	False	LCH	90.7	0	0	78.7	0	79.5	21.6	90.7	47.3	39.8	53.4	0	75	46.1	415889:01:03_10.00	24	101	False	LCH	89.8	0	0	80.5	0	77.8	18.2	89.8	40.2	33.9	56.3	0	75.9	51.1	C270-0194	False	CCOc1ccc(NC(=S)NCCN2CCN(Cc3ccccc3)CC2)cc1	8.17	3.24	3.78
415836	415836:01:02_10.00	36.1	72	False	Tubulin	84.7	0	0	68.3	0	65.8	35.9	78.8	46.3	38.7	48	0	84.7	60.6	415836:01:03_10.00	0.3	102	False	LCH	49.6	27.4	0	44.1	0	31.6	0	49.6	16.9	18	10.6	0	48.6	47.7	C246-0364	False	Brc1ccc(-c2nnc3sc(CN4CCc5ccccc5C4)cn23)cc1	7.58	0.28	4.46
415736	415736:01:02_10.00	33.3	92	False	MitoStress	66.8	0	0	40	0	48.8	48.8	53.9	66.8	12.4	32.7	0	53.7	17.2	415736:01:03_10.00	34	84	False	MitoStress	51.8	0	7.7	0	0	0	31.6	17.6	51.8	0.5	0	16.1	6.7	0	C200-1153	False	COc1ccc(NC(=O)CCCn2c(=O)c3sccc3n(Cc3ccc(C)cc3C)c2=O)cc1	-2.5	-3.82	4.78
415708	415708:01:02_10.00	43.4	110	False	LCH	79.6	0	0	63.5	0	71.8	36.3	79.6	55.4	25.8	39.6	0	66.5	33.9	415708:01:03_10.00	32.1	99	False	LCH	69.6	0	0	55.8	0	64.8	35.4	69.6	53.3	21.5	28.8	0	59.2	18.5	C190-0236	False	COc1ccc(Cn2c(=O)[nH]c3cc(C(=O)N4CCN(c5ccccc5OC)CC4)ccc3c2=O)cc1	2.23	-1.14	4.07
415901	415901:01:02_10.00	26.1	95	False	HDAC	78.1	0	8.4	71.4	0	78.1	20.3	76.9	36.4	45.6	43.7	0	70.1	29.3	415901:01:03_10.00	3.1	98	False	HDAC	74.1	0	1.6	66.3	0	74.1	32.3	60.4	36.3	38.8	44.1	0	67.4	33.7	C270-0589	False	COc1ccc(N2CCN(CCNC(=O)Nc3cc(Cl)ccc3Cl)CC2)cc1	8.49	-0.22	3.91
415744	415744:01:02_10.00	13.5	100	False	HSP90	62.4	8.6	0	16	0	25.8	62.4	22.1	42.7	0.9	27.7	0	22	20.4	415744:01:03_10.00	10.5	103	False	HSP90	45.5	6.8	0	5.5	0	3.5	45.5	13.4	39.2	0	0	7.6	8.8	0	C200-1716	False	COC(=O)c1ccc(C(=O)OC)c(NC(=S)N2CCN(c3cc(Cl)ccc3C)CC2)c1	3.13	-6.63	5.73
415806	415806:01:02_10.00	23	103	False	LCH	88.2	0	0	76.6	0	76.6	17.9	88.2	35.2	39.7	39.1	0	72.9	46.8	415806:01:03_10.00	23.8	91	False	LCH	86.7	0	0	78.7	0	78.2	0	86.7	14.9	46.3	43.1	0	71.2	41.6	C226-2285	False	O=C(NCCCN1CCOCC1)c1cc(-c2ccc(Cl)c(Cl)c2)on1	6.55	-0.18	2.43
414893	414893:01:02_10.00	12.8	101	False	MitoStress	59.5	20.4	0	25.7	0	29.7	59.2	38.3	59.5	0	39.8	0	37.1	35.5	414893:01:03_10.00	2.6	103	False	MitoStress	56.9	0	9.4	0	0	0	49	2.4	56.9	0	6.3	18.4	8	0	8003-7085	False	CCCCCCOc1ccccc1/C=N/NC(=O)COc1ccc(C)c(C)c1	0.49	-4.64	5.71
415891	415891:01:02_10.00	34.5	95	False	LCH	90.3	0	0	75.3	0	73.9	18.9	90.3	51.5	32.6	48.8	0	71.9	44.7	415891:01:03_10.00	19.5	99	False	LCH	90.6	0	0	74	0	72.5	5.4	90.6	38.6	35.4	41.5	0	68.5	37.2	C270-0236	False	CCOc1ccc(NC(=S)NCCCN2CCN(C3CCCCC3)CC2)cc1	9.11	3.51	3.92
414923	414923:01:02_10.00	22.1	89	False	MitoStress	59.9	0	4.1	28.2	0	34.5	45.7	51.6	59.9	0	10.9	0	42.6	6	414923:01:03_10.00	0.2	101	False	LCH	42	0	0	24.6	0	21.5	9.7	42	28.6	9.2	0	0	23.2	0	8006-2719	False	CCN(CC)S(=O)(=O)c1cccc(-c2nnc(-c3ccc(C)cc3)o2)c1	-1.44		3.28
415780	415780:01:02_10.00	15	93	False	Tubulin	74.4	0	0	58.4	0	66.5	56.5	65.7	49.8	26.8	45.6	0	74.4	49.6	415780:01:03_10.00	8.1	99	False	LCH	70.1	13.5	0	52.3	0	47.7	34.2	70.1	38.8	14.1	23.7	0	67.4	54.4	C216-0042	False	CCOc1c(Br)cc(C2CC(=O)Nc3cc(OC)c(OC)cc32)cc1OC	-4.01	-4.49	3.43
415709	415709:01:02_10.00	15.7	93	False	LCH	90.9	0	0	69.4	0	71.5	21.9	90.9	33.2	34.6	38.5	0	64.4	47.4	415709:01:03_10.00	19.2	104	False	LCH	90	0	0	76.1	0	75.7	15.2	90	41.6	34	43.8	0	71.7	42	C190-0356	False	CCN1CCN(CCCNC(=O)c2ccc3c(=O)n(CCc4ccccc4)c(=O)[nH]c3c2)CC1	8.62	3.42	2.11
414942	414942:01:02_10.00	11.9	89	False	MitoStress	70.8	0	0	53.9	0	53.7	34.2	67.9	70.8	23.8	44.7	0	62.3	30.8	414942:01:03_10.00	2.8	102	False	Pyrimidine_Synth	42.4	18.1	2.2	0	17.1	0	0	0	0	0	0	42.4	0	0	8006-9340	False	CCOC(=O)C1C(c2ccccc2)C(=C(\O)OCC)/C(=N/c2ccc(Br)cc2)CC1(C)O	0.36	-3.08	5.38
415816	415816:01:02_10.00	36.6	77	False	Tubulin	76.9	0	1.5	68.4	0	71.4	19.8	75.6	66.1	44.4	51.5	0	76.9	42.5	415816:01:03_10.00	12.3	92	False	Tubulin	79.2	0	9.3	69.6	0	71	24.6	73.6	43.4	39.8	47.9	0	79.2	40.1	C226-4013	False	COc1ccc2c(c1)CCc1c(C(=O)NCc3ccc(Cl)cc3)noc1-2	0	-0.42	4.1
415724	415724:01:02_10.00	20.2	94	False	LCH	78.4	0	0	61.5	0	69.1	38	78.4	50	23.6	40.4	0	64.6	34.1	415724:01:03_10.00	1.7	96	False	LCH	60.7	26.9	0	25.4	3.6	28.9	30.8	60.7	54.1	8.5	1.2	0	29.8	18.1	C198-0043	False	Cc1[nH]c2ccccc2c1CCN(Cc1cccnc1)C(=S)NC(C)(C)C	4.81		4.07
415908	415908:01:02_10.00	11.2	97	False	MitoStress	64.1	22.5	0	0	16.4	0	47	20.7	64.1	0	0	36.8	5	0	415908:01:03_10.00	4.5	96	False	MitoStress	48	0	9.9	3.5	0	0	39.7	26.7	48	0	0	1.9	19.1	0	C274-2863	False	O=C(C1CCCN(S(=O)(=O)c2ccc(Br)s2)C1)N1CCN(c2ccccc2)CC1	4.15	3.48	3.52
415807	415807:01:02_10.00	16.8	102	False	Pyrimidine_Synth	63.4	54.4	0	0	25.9	0	42.2	0	17.9	0	0	63.4	0	0	415807:01:03_10.00	19.9	100	False	HSP90	39.7	33.6	0	0	0	0	39.7	0	0	2.1	0	36.3	0	0	C226-2619	False	Cc1cc(C(=O)Nc2c(C)nn(Cc3c(Cl)cccc3Cl)c2C)no1	2.75	-2.35	3.71
415740	415740:01:02_10.00	17.6	93	False	LCH	74.8	0	0	53.1	0	58.4	27.2	74.8	73.2	20.7	35.2	0	54.5	27	415740:01:03_10.00	8.3	103	False	MitoStress	66.6	0	0	36.1	0	34.2	29	55.8	66.6	0	15.4	0	38.5	9.3	C200-1646	False	COC(=O)c1ccc(C(=O)OC)c(NC(=S)N2CCC(N3CCCCC3)CC2)c1	9.14	-6.63	3.75
415767	415767:01:02_10.00	26.8	92	False	HDAC	75.5	0	0	68.7	0	75.5	46.4	70.3	34.3	34.5	57.1	0	65.2	47.8	415767:01:03_10.00	11.6	98	False	HDAC	72.4	0	0	66.4	0	72.4	51.6	62.7	31.4	32.8	52	0	63.8	51.7	C202-1543	False	CC1=C(C(=O)Nc2ccc(Cl)cc2)C(c2cccc(Br)c2)n2nc(C(F)(F)F)nc2N1	0.09	-3.18	5.54
414894	414894:01:02_10.00	24	93	False	LCH	90.1	0	0	77.7	0	78.3	20.7	90.1	40.8	37.4	50.4	0	73.6	44.2	414894:01:03_10.00	6.4	99	False	LCH	81.6	0	0	57.8	0	57.7	13.8	81.6	55.5	14.4	18.7	0	56.1	21.6	8003-7459	False	CC1(C)CC(NC(=O)C(=O)NCCc2ccc(Cl)cc2)CC(C)(C)N1	9.89	2.18	2.22
415706	415706:01:02_10.00	21.2	95	False	LCH	82.8	0	0	47.8	0	48.7	27.9	82.8	63	8.6	17.6	0	53.8	30.4	415706:01:03_10.00	24	105	False	LCH	77.3	0	0	43.8	0	41.3	17.8	77.3	49.7	7.7	0	0	44.5	18.7	C190-0160	False	COCCn1c(=O)[nH]c2cc(C(=O)N3CCN(c4ccc(Cl)cc4)CC3)ccc2c1=O	1.95	-1.14	3.21
415694	415694:01:02_10.00	15.9	93	False	LCH	77	0	0	54.9	0	59.1	22.9	77	67	18.3	38.2	0	56.8	28.3	415694:01:03_10.00	4.1	101	False	LCH	60.1	0	0	38	0	37.7	15.9	60.1	54.1	13.2	6.7	0	31.4	0	C179-0941	False	Cc1nc2nc(SCC(=O)NCCCN3CCCCC3)nn2c(C)c1Cc1ccccc1	8.91	1.67	3.45
415818	415818:01:02_10.00	18.3	101	False	LCH	70.2	0	0	47.3	1.8	41.8	2.6	70.2	68.3	13.5	14.9	0	54.6	20.9	415818:01:03_10.00	0.2	93	False	Aurora	39.7	0	39.7	0	15.1	0	17.2	0	8.9	1.8	17	10.9	0	0	C237-0863	False	CC(C)Cn1cc(C(=O)NCCCOC(C)C)c2c3ccccc3n(C)c2c1=O	0.98	0.7	2.73
415869	415869:01:02_10.00	41.3	103	False	LCH	82.4	0	0	61.5	0	65.4	40.8	82.4	61.7	13.2	42.7	0	61.7	42.7	415869:01:03_10.00	1.4	99	False	MitoStress	60.1	0	0	34.3	0	27.8	29.9	57.6	60.1	3.3	5.2	0	43.1	13.2	C260-1045	False	COC(=O)c1ccccc1NC(=O)Cn1c(=O)n(CCC(=O)NC2CCN(Cc3ccccc3)CC2)c(=O)c2ccccc21	8.24	1.98	3.28
415726	415726:01:02_10.00	12.8	90	False	MitoStress	67.2	0	0	35.5	0	34.2	33.5	60.7	67.2	12.4	6.7	0	43.6	7	415726:01:03_10.00	18	96	False	LCH	62.7	0	0	45.4	0	49.6	39.5	62.7	54.4	8.3	18.5	0	53.2	6.3	C198-0156	False	CCNC(=S)N(CCc1c(C)[nH]c2ccc(C)cc12)Cc1cccnc1	4.81		3.89
415710	415710:01:02_10.00	48	108	False	LCH	91.3	0	0	75	0	78.1	22.6	91.3	39.8	30.6	48.8	0	67.6	45.8	415710:01:03_10.00	25.6	97	False	LCH	82	0	0	56.9	0	56.8	0	82	21.3	24.9	3.2	0	43.6	20.6	C190-0460	False	CCCCCn1c(=O)[nH]c2cc(C(=O)NCCN3CCCCC3C)ccc2c1=O	9.06	-0.48	2.62
415831	415831:01:02_10.00	17.6	102	False	MitoStress	63.1	0	0	26.7	0	29.2	47.8	42	63.1	0.6	15.7	0	36.7	5.8	415831:01:03_10.00	4.5	108	False	HSP90	44.3	0	0	27.8	0	33.3	44.3	29	40.9	18.6	20.6	0	25.2	11.5	C242-0335	False	CCN(Cc1ccccc1)C(=O)Cn1c(=O)n(-c2ccc(OC)cc2OC)c(=O)c2c(C)c(C)sc21	2.3	-2.15	4.48
415769	415769:01:02_10.00	58.9	98	False	LCH	96.4	0	0	77.9	0	77.4	15.2	96.4	41.2	34	49.5	0	70.1	46.7	415769:01:03_10.00	27.5	101	False	LCH	93.9	0	0	81.1	0	80	6.9	93.9	22.2	39.1	50.1	0	71.9	54	C204-0371	False	CCN1CCN(c2cc(C)c3cc(NC(=O)CCC(=O)Nc4ccc(OC)c(OC)c4)ccc3n2)CC1	8.78	4.69	3.73
415902	415902:01:02_10.00	43	93	False	LCH	86.2	0	0	84.7	0	85.3	8	86.2	11.4	52	49.9	0	73.1	43.7	415902:01:03_10.00	51.5	99	False	LCH	84.1	0	0	75.5	0	78.1	17.1	84.1	35.2	33.5	44.2	0	68.7	34.1	C270-0611	False	O=C(NCCN1CCN(c2ccccc2)CC1)Nc1cccc(Cl)c1	8.53	-0.79	3.46
415923	415923:01:02_10.00	13.5	100	False	MitoStress	55	0	0	41.7	0	54.8	50.4	54	55	12.7	33.6	0	46.4	18.6	415923:01:03_10.00	11.2	100	False	HDAC	61.5	0	0	60.8	0	61.5	30.6	61	30.5	35.9	27.3	0	60.5	27.4	C276-1236	False	CCOc1cc2c(cc1OCC)C(c1ccc(C(F)(F)F)cc1)CC(=O)N2	-4.13	-4.78	4.21
415700	415700:01:02_10.00	57.9	96	False	LCH	90	0	0	73.5	0	75.6	32.6	90	51	29.2	52.2	0	70	47.8	415700:01:03_10.00	66.7	97	False	LCH	95.5	0	0	76.5	0	77.6	22.6	95.5	35.8	35.3	49.8	0	69.4	48.4	C186-0489	False	Cc1sc2ncn(CC(=O)NCCCN3CC(C)CC(C)C3)c(=O)c2c1S(=O)(=O)N1CC(C)CC(C)C1	9.51	1.48	2.73
415898	415898:01:02_10.00	49.6	91	False	LCH	91.8	0	0	77.6	0	77.8	16.8	91.8	40.1	36.3	50.2	0	73.5	40.6	415898:01:03_10.00	37.3	100	False	LCH	90.7	0	0	80.9	0	80.8	9.3	90.7	20	41.9	49.3	0	71.7	41.7	C270-0539	False	CCc1ccc(NC(=O)NCCN2CCN(c3ccc(OC)cc3)CC2)cc1	8.49	-0.22	3.66
415692	415692:01:02_10.00	29.9	89	False	HDAC	64.5	0	26.9	52.2	0	64.5	24.8	36.3	0	36.9	42.7	0	47.1	17	415692:01:03_10.00	12.6	94	False	HDAC	39.3	0	8.6	30.7	0	39.3	0	26.5	0	25.8	0	0	26.2	3.9	C176-0092	False	Cc1ccc(-c2nc(S(=O)(=O)c3ccccc3)c(SCC(=O)NCC3CCCO3)o2)cc1	1.7	-2.84	3.72
414929	414929:01:02_10.00	44	85	False	LCH	93.7	0	0	83	0	82.8	17.8	93.7	27.1	45.6	51.5	0	74	54.6	414929:01:03_10.00	24.4	106	False	LCH	89.7	0	0	83.7	0	83.2	19	89.7	6.9	45.7	47.1	0	74.2	57.6	8006-4925	False	c1ccc(Nc2nc(NCCN3CCOCC3)nc(Nc3ccccc3)n2)cc1	5.99	4.46	4.04
415919	415919:01:02_10.00	13.1	85	False	LCH	67.3	0	0	48.2	0	58.7	44	67.3	50.6	14.8	28.6	0	49.9	15.9	415919:01:03_10.00	7.6	102	False	LCH	77.6	4.2	0	48.3	0	53.3	33.4	77.6	52.3	11.2	17.8	0	45.9	26.8	C276-0588	False	CCOC(=O)c1[nH]c2c(c1-c1ccc(OC)cc1)C(=O)CC(c1ccc(OC)c(OC)c1)C2	-4.39	-4.9	4
415811	415811:01:02_10.00	15.5	106	False	Pyrimidine_Synth	62.4	38.7	0	0	33.7	0	20.4	0	44.6	0	0	62.4	0	0	415811:01:03_10.00	0	101	False	Pyrimidine_Synth	41.2	7.7	6.3	0	17.8	0	0	0	0	0	0	41.2	0	0	C226-3437	False	O=C(c1noc2c1CCCCC2)N1CCN(C(c2ccccc2)c2ccccc2)CC1	7.46	0.7	5.04
415874	415874:01:02_10.00	59.6	83	False	Tubulin	84.6	0	0	57.6	0	57.8	47.1	63.9	65	33	50.4	0	84.6	44.8	415874:01:03_10.00	43.9	83	False	Tubulin	77.2	0	2.3	46	0	44.2	43.6	63.1	60.4	24.4	19.4	0	77.2	24.7	C260-1669	False	O=C(CCCCn1c(=O)c2ccccc2n(Cc2ccc(Cl)cc2)c1=O)NCc1ccco1	1.54	-1.59	3.81
415863	415863:01:02_10.00	15.9	102	False	LCH	71	0	0	53.5	0	61.5	49.4	71	37	7.8	38.3	0	48.4	37.4	415863:01:03_10.00	15.4	98	False	LCH	71.4	0	0	56.8	0	67.9	56.3	71.4	33.1	11.9	37.9	0	55.5	46.7	C259-0735	False	CCc1ccc(NC(=O)C2CCCN(S(=O)(=O)c3cccs3)C2)cc1	-3.72		3.59
415844	415844:01:02_10.00	11.7	98	False	MitoStress	75.9	8.8	0	9.2	6.9	0.6	34.3	34.9	75.9	0	0	11.1	23.4	0	415844:01:03_10.00	11.9	102	False	MitoStress	48.4	0	0	25.6	0	27.2	41.3	33.6	48.4	8.7	17	0	30	0	C256-1400	False	COC(=O)c1cc(NC(=O)C2(S(=O)(=O)c3ccc(Cl)cc3)CC2)cc(C(=O)OC)c1	-6.58	-7.16	3.49
415422	415422:01:02_10.00	10.4	102	False	HDAC	58.6	0	0	52.1	0	58.6	34.7	52.5	47.6	13.4	42	0	52.1	29.9	415422:01:03_10.00	5	114	False	LCH	75.2	0	0	62.8	0	59.9	30.5	75.2	57.2	23.6	36.1	0	62.7	39.1	8561-07430	False	CCO/C(O)=C1\C(C)=Nc2nc3ccccc3n2C1c1cc(OC)c(OC)cc1OC	2.5	-4.34	4.32
414340	414340:01:02_10.00	20.4	89	False	MitoStress	57.7	7.6	0	28.1	19.6	31.7	23.1	50.6	57.7	3.7	42.4	0	42.8	28.1	414340:01:03_10.00	0.3	93	False	MitoStress	67.2	25	3.2	0	47	0	45.9	31.2	67.2	0	13	15.2	19.8	7.6	4852-0106	False	CCc1c(C)c(C#N)c2nc3ccccc3n2c1NCCCN(C)C	9.4	4.5	3.13
415424	415424:01:02_10.00	10.4	98	False	MitoStress	60.2	0	0	48	0	54.1	38.5	57.5	60.2	8.7	46.4	0	59.4	31.3	415424:01:03_10.00	1.7	100	False	LCH	59.4	6.6	0	40.8	0	45.7	41.8	59.4	57.8	7.3	38.5	0	45.6	40.8	8563-0796	False	CCOc1cc(C2/C(=C(\O)OCCOC)C(C)=Nc3nc4ccccc4n32)ccc1O	2.5	-4.03	4.29
415474	415474:01:02_10.00	21.4	97	False	MitoStress	67.3	0	0	25.6	0	31.6	47.5	48	67.3	0	27.1	0	46.4	14.8	415474:01:03_10.00	0.7	98	False	MitoStress	52	0	0	31.3	0	30.6	35	41.8	52	4.3	37.2	0	31.8	13.4	C066-0548	False	COc1ccc(-n2nc(C(=O)NCC(=O)N3CCN(c4ccccn4)CC3)c3ccccc3c2=O)cc1Cl	6.42	2.19	2.77
415253	415253:01:02_10.00	11.6	88	False	Tubulin	55.4	0	7.9	34.6	0	41.7	41.9	34.8	42.9	4.8	50.7	0	55.4	24.7	415253:01:03_10.00	1	98	False	LCH	37.7	0	0	34.1	0	33.6	26.3	37.7	0	21.7	0	0	28.5	8	8015-1293	False	CCCCCCNc1nc(OC)nc(N2CC3CC(C2)c2cccc(=O)n2C3)n1	5.85	1.8	3.44
415431	415431:01:02_10.00	12.1	92	False	MitoStress	60.2	0	10.1	7	16.5	11.9	40.6	36.9	60.2	0	12.4	6	21.3	0	415431:01:03_10.00	0.2	100	False	MitoStress	56.1	26.2	0	14.3	18	8.7	35.8	38.5	56.1	0	15.1	0	29.7	17	8640-0129	False	CCOc1ccc(-n2c(SCCc3ccccc3)nc3sc4c(c3c2=O)CCN(C)C4)cc1	6.79	-3.33	6.2
415235	415235:01:02_10.00	21.4	97	False	MitoStress	68.2	2.6	0	38.4	0	37.4	40.1	58.6	68.2	0	34.7	0	50.4	34	415235:01:03_10.00	25	105	False	LCH	65.9	0	0	51.2	0	54.5	41.1	65.9	55.9	10	28.8	0	54.4	22.8	8015-0058	False	CCOc1cc2c(cc1OCC)-n1cccc1C(c1cccc(F)c1F)NC2	6.9	-4.81	4.63
414299	414299:01:02_10.00	10	94	False	MitoStress	70.7	0	0	25.2	14	18.5	21.9	42.6	70.7	0	8.7	0	39.1	1.5	414299:01:03_10.00	4.5	101	False	MitoStress	63.2	3.7	0	20.9	16	10.6	14.8	50.1	63.2	0	0	0	31.1	0	4593-2719	False	CCOC(=O)c1cnc2c(C)cccc2c1Nc1ccc(N2CCOCC2)cc1	6.18	2.52	5.63
414271	414271:01:02_10.00	47.2	96	False	MitoStress	78.5	0	0	41.6	0	45.4	25	63.7	78.5	14.1	28	0	51.6	21	414271:01:03_10.00	34.7	105	False	LCH	73.5	0	0	49.1	0	47.8	24	73.5	72.9	12.2	18.9	0	57.5	15.9	4491-2100	False	COc1ccc(/C=C2\SC(=S)N(CCC(=O)Nc3cccc(O)c3)C2=O)cc1OC	0.8	-4.3	3.49
415258	415258:01:02_10.00	12.1	89	False	MitoStress	68	0	0	15.4	9.2	9.6	40.1	39	68	0	7.1	0	33.8	0	415258:01:03_10.00	4.7	95	False	MitoStress	65.3	25.8	0	0	10.9	0	34.5	27.8	65.3	0	0	21.7	9.3	0	8015-2049	False	CCOc1cc(C#N)c(NC(=O)CSc2nnnn2-c2ccc(OC)cc2)cc1OCC	-2.03	-4.32	3.02
414276	414276:01:02_10.00	59.6	81	False	Tubulin	81.7	0	0	70.7	0	73.9	26.2	76.6	45.9	49	63.3	0	81.7	47.9	414276:01:03_10.00	71.3	88	False	LCH	85.9	0	0	80	0	79.4	19.9	85.9	42	47	55.5	0	84.3	48.3	4528-1522	False	CCOc1cccc(C(=O)Nc2ccc3oc(-c4cccnc4)nc3c2)c1	3.7	-0.56	3.42
415419	415419:01:02_10.00	43	79	False	Tubulin	89.9	0	0	74.7	0	77.8	31	66.1	35	58.1	63.6	0	89.9	55.3	415419:01:03_10.00	44	90	False	Tubulin	91.5	0	0	79.4	0	74	19.3	79.7	28.7	55.6	49.2	0	91.5	55.9	8561-06693	False	CO/C(O)=C1\C(C)=Nc2nc3ccccc3n2C1c1ccccc1F	2.5	-5.25	4.58
416247	416247:01:02_10.00	18.1	98	False	MitoStress	69.7	0	11.3	16.4	9.5	17.4	34.8	39.4	69.7	0	6.3	0	30.1	0	416247:01:03_10.00	0.9	95	False	LCH	62.1	0	2.6	38.3	0	44.5	34.5	62.1	54.2	0	23.2	0	43.5	1.8	C519-1140	False	CCn1cc(C(=O)NCCCN2CC(C)CC(C)C2)c(=O)c2cc(S(=O)(=O)N(C)C)ccc21	9.44	0.71	1.86
416564	416564:01:02_10.00	43.5	87	False	Pyrimidine_Synth	88.7	35.7	34.2	0	67.9	0	46.6	0	43.7	0	0	88.7	0	0	416564:01:03_10.00	45.1	87	False	Pyrimidine_Synth	83.5	36.9	16.7	0	49.9	0	24.5	0	21.2	0	0	83.5	0	0	C686-0251	False	COc1cccc(NC(=O)c2oc3ccccc3c2NC(=O)C2CC2)c1	-3.03	-4.23	3
416228	416228:01:02_10.00	27.8	93	False	LCH	90.6	0	0	64.6	0	64.8	21.3	90.6	57.2	15.6	37.8	0	62.8	40.7	416228:01:03_10.00	21.1	101	False	LCH	90.5	0	0	61.1	0	60	10.2	90.5	48.2	15.4	23.6	0	56.8	31.7	C517-5484	False	COc1ccc(N2CCN(CCCNS(=O)(=O)c3ccc4c(c3)oc(=O)n4C)CC2)cc1	8.38	-0.21	1.55
416109	416109:01:02_10.00	14.5	101	False	LCH	68.3	0	0	60.1	0	60.8	31.2	68.3	56.6	32.9	34.3	0	59	34.1	416109:01:03_10.00	36.1	96	False	LCH	67.3	0	0	53	0	63.2	42.5	67.3	62.3	20.7	40.1	0	60.4	27	C387-1095	False	Cc1ccc(Nc2cc(C(=O)NCCCN3CCOCC3)c3ccccc3n2)c(C)c1	6.66	4.09	4.13
416574	416574:01:02_10.00	12.4	93	False	MitoStress	70.3	6.2	0	10.8	5.8	12.8	56.3	28.7	70.3	0	26.7	0	29.7	7	416574:01:03_10.00	11.2	99	False	MitoStress	52.4	7.8	0	0	0	0	23.7	14.2	52.4	0	0	25.4	0	0	C694-0151	False	CCOC(=O)N1CCc2c(sc3c2c(=O)n(Cc2ccccc2)c(=O)n3CC(=O)NCC2CCCO2)C1	1.7	-1.63	2.14
416156	416156:01:02_10.00	15.4	98	False	MitoStress	57.3	10	0	16.6	0	17.5	56.3	34.2	57.3	0	20.6	0	30.4	18.1	416156:01:03_10.00	37	104	False	HDAC	59.5	0	0	52.8	0	59.5	53.4	51.3	41.8	20.2	49.2	0	55.1	40.9	C448-1082	False	CCOc1ccc(N(CC)C(=O)c2nn(-c3ccc(OC)cc3)c(=O)c3c2c2ccccc2n3C)cc1	-3.3	-4.57	4.62
416255	416255:01:02_10.00	12.4	106	False	HDAC	59	0	0	46.9	0	59	41.2	55.4	56.8	16.7	38.8	0	50.6	17.8	416255:01:03_10.00	3.5	96	False	MitoStress	67.6	3	0	22.7	0	22.5	42	49	67.6	0	2.1	0	35.9	5.2	C519-1707	False	CCn1cc(C(=O)N2CCN(c3ccccn3)CC2)c(=O)c2cc(S(=O)(=O)N(C)C3CCCCC3)ccc21	6.42	1.33	3.34
416236	416236:01:02_10.00	21.9	104	False	Tubulin	56.9	0	0	48.2	0	54.8	48.6	51.9	44.2	20.7	26.4	0	56.9	22	416236:01:03_10.00	0.2	101	False	MitoStress	32.3	0.4	0	0	5.3	0	1.2	11.2	32.3	0	0	25.2	0	0	C519-0463	False	Cn1cc(C(=O)NCc2ccc(Cl)cc2)c(=O)c2cc(S(=O)(=O)N3CCOCC3)ccc21	0.54	-1.63	1.95
416241	416241:01:02_10.00	57.9	99	False	LCH	93.1	0	0	71.3	0	72.7	25.2	93.1	52.7	25.8	41.3	0	67.7	46.8	416241:01:03_10.00	76.5	96	False	LCH	94	0	0	77.1	0	76.5	14.9	94	39.6	33.4	44.4	0	69.3	49.2	C519-0719	False	CC1CCCN(CCCNC(=O)c2cn(C)c3ccc(S(=O)(=O)N(C)C4CCCCC4)cc3c2=O)C1	9.14	0.71	2.94
416618	416618:01:02_10.00	17.8	98	False	HDAC	41.1	0	26.9	31.4	0	41.1	12.7	15.7	0	36.6	26.3	0	23.9	0	416618:01:03_10.00	0	103	False	Pyrimidine_Synth	33.3	7.2	22.7	0	0.4	0	0	0	0	0	0	33.3	0	0	C718-0763	False	Cc1ccc(Nc2nc3c(S(=O)(=O)c4ccc(C(C)(C)C)cc4)nnn3c3ccccc23)cc1C	-2.17	-7.61	7.45
416251	416251:01:02_10.00	24.2	96	False	HSP90	60.5	0	0	40.8	0	57.7	60.5	53	53.7	3	39.6	0	51	34.8	416251:01:03_10.00	0.3	101	False	Pyrimidine_Synth	36.5	9.2	9.3	0	17	0	19	0	33.6	0	0	36.5	0	0	C519-1413	False	CCn1cc(C(=O)NC2CCCCCC2)c(=O)c2cc(S(=O)(=O)N3CCCCC3)ccc21	1.06	-1.17	3.29
416366	416366:01:02_10.00	15.4	90	False	LCH	59.9	0	0	52.9	0	54.8	41.6	59.9	38.7	22.2	20.5	0	56	31.6	416366:01:03_10.00	21.1	98	False	MitoStress	51.3	0	0	37.6	0	47.7	49.5	47.5	51.3	8.3	27.9	0	47.9	14.9	C561-0723	False	COc1ccccc1NC(=O)CCc1c(C)nc2c(-c3ccc(F)cc3)c(C)nn2c1C	1.63	-3.65	4.26
416600	416600:01:02_10.00	28	96	False	DNA_Synth	78.1	53.8	18.8	0	78.1	0	42.4	0	59.2	0	0	72.1	0	0	416600:01:03_10.00	16.6	84	False	DNA_Synth	90.7	64	13.5	0	90.7	0	12.2	0	44.9	0	0	67.8	0	0	C700-1015	False	COc1ccc(-c2c(C)nn3c(N4CCN(c5cccc(Cl)c5)CC4)cc(C)nc23)cc1OC	2.55	1.86	4.79
416226	416226:01:02_10.00	15.4	103	False	LCH	64.6	0	0	44.5	0	49.8	40.2	64.6	53.1	0	16.9	0	44.7	27.2	416226:01:03_10.00	4.1	105	False	HSP90	55.2	17.1	0	29	0	30.6	55.2	48.3	48.4	0	4.3	0	36.8	26	C517-4972	False	COc1cccc(N2CCN(C(=O)CN(c3cc(C)cc(C)c3)S(=O)(=O)c3c(C)noc3C)CC2)c1	2.7	2.1	3.11
416571	416571:01:02_10.00	21.2	84	False	MitoStress	63.2	0	12.3	8.9	1.7	8.8	48.3	21.3	63.2	0	22.3	0	28.6	0	416571:01:03_10.00	1.6	95	False	Pyrimidine_Synth	56.7	20.2	6.9	0	38.3	0	27.3	0	56	0	0	56.7	0	0	C692-0531	False	CCOC(=O)Cn1c(CN(Cc2ccccc2)Cc2ccccc2)nc2c1c(=O)[nH]c(=O)n2C	5.9	-3.09	2.67
416595	416595:01:02_10.00	37.3	103	False	LCH	74.3	0	0	59.9	0	68.8	41.7	74.3	52.1	15.3	39.5	0	61.1	34.7	416595:01:03_10.00	39.7	99	False	LCH	85.7	0	0	73.9	0	76.2	22.9	85.7	34.7	36.1	39.2	0	69.2	37	C700-0477	False	CCN(CCCNC(=O)CN1C(=O)COc2ccc(S(=O)(=O)N3CCC(C)CC3)cc21)Cc1ccccc1	9.24	1.95	1.86
416615	416615:01:02_10.00	10.5	110	False	MitoStress	54.5	19.3	0	21	0	20.7	47.5	37.3	54.5	0	20.2	0	29.2	20.9	416615:01:03_10.00	2.2	99	False	LCH	44.3	0	0	29.7	0	26.9	16.2	44.3	35.5	5.4	3.7	0	21.6	0	C718-0239	False	CC(C)c1ccc(S(=O)(=O)c2nnn3c2nc(N2CCCCC2)c2ccccc23)cc1	-2.14	-7.13	5.64
416234	416234:01:02_10.00	15.7	93	False	MitoStress	58.9	1.9	21	0	22.3	0	55.5	9.8	58.9	0	0	29.4	16.3	0	416234:01:03_10.00	0	108	False	HSP90	30.6	17	0	0	0	0	30.6	0	25.7	0	0	21.7	0	0	C519-0316	False	CCCCSCCCNC(=O)c1cn(C)c2ccc(S(=O)(=O)N3CCCC3)cc2c1=O	0.71	-1.56	2.48
416635	416635:01:02_10.00	46.8	91	False	Tubulin	74.2	0	0	64.8	0	65.9	36.4	71.7	68.3	37.1	49.5	0	74.2	36.1	416635:01:03_10.00	13	95	False	MitoStress	59.8	0	0	26	0	30.8	48	46.3	59.8	0	20.7	0	36.3	0.9	C734-0183	False	CCN(C(=O)c1cc2c(O)nc3ccc(C)cc3c2s1)c1ccc(OC)cc1	0.89	-4.18	5.1
416279	416279:01:02_10.00	43	104	False	LCH	92.8	0	0	65	0	64.3	20.5	92.8	52.2	18	30.4	0	62.9	38.8	416279:01:03_10.00	6.4	98	False	LCH	78.3	0	5.1	57.5	0	64.3	13.1	78.3	38.6	32.8	27.4	0	53.9	26.8	C522-0716	False	COc1ccc(CCNC(=O)C2CCN(Cc3nc(-c4ccc(Cl)cc4)oc3C)CC2)cc1OC	7.47	2.25	3.95
416132	416132:01:02_10.00	20	100	False	Uncoupler	56.1	24.9	0	27.1	0	30	49.5	8.2	34.4	22.2	55.7	0	26.7	56.1	416132:01:03_10.00	3.1	97	False	Na_K-ATPase	37.5	8.7	0	7.3	0	8.1	19.7	0	0	37.5	35.8	0	0	30.1	C430-0224	False	CCOC(=O)c1ccc(NC2c3ccccc3C(=O)N2c2ccccn2)cc1	2.29	0.48	4.02
416553	416553:01:02_10.00	20.9	94	False	MitoStress	67.7	28.6	0	0	21.8	0	64.8	26.5	67.7	0	8.5	19.2	21.6	3.8	416553:01:03_10.00	22.5	95	False	MitoStress	63.6	20.4	0	0	9.3	0	52.2	28.2	63.6	0	0	26.3	11.9	0	C682-0663	False	O=c1c(S(=O)(=O)c2ccc(Cl)cc2)cn(Cc2ccccc2F)c2ccc(F)cc12	-2.55		5.41
416138	416138:01:02_10.00	15.4	101	False	MitoStress	71.1	30.7	0	0	35.6	0	34	15.3	71.1	0	0	37.8	1.5	0	416138:01:03_10.00	0.2	98	False	LCH	27.1	11.2	0	15.6	17.3	6.6	0	27.1	17.4	0	0	0	22.7	8.1	C430-5137	False	Cc1cc(NC(=O)c2cccc3c2C(=O)N(C2CCCCC2)C3)ccc1Br	0.82	-3.86	5.2
416322	416322:01:02_10.00	27.3	93	False	LCH	62.8	0	5.8	47.8	0	59.3	51.5	62.8	55.5	6.8	33.4	0	60.7	25.6	416322:01:03_10.00	0	93	False	Na_K-ATPase	26.8	0	16.1	18.9	0	25.3	7.3	14.7	8.1	26.8	4.5	0	22.2	0	C540-0241	False	COc1ccc(-c2cn3c(C)c(C(=O)N4CCN(c5ccc(F)cc5)CC4)sc3n2)cc1	3.53	2.07	4.18
416596	416596:01:02_10.00	45.6	95	False	LCH	83.9	0	0	74.5	0	77.7	35.3	83.9	45.7	31.5	47.6	0	73.6	45.2	416596:01:03_10.00	15.4	88	False	LCH	62.8	0	2	45.4	0	54.1	44.4	62.8	53.4	19.2	17.1	0	50.8	13	C700-0520	False	Cc1ccc(/C=C2/Sc3ccc(C(=O)NCCN4CCOCC4)cc3NC2=O)cc1	6.59	-0.49	2.74
416278	416278:01:02_10.00	45.6	93	False	LCH	93.3	0	0	69.2	0	70.2	21.8	93.3	52.8	29.1	34.1	0	65.9	41.2	416278:01:03_10.00	45.4	107	False	LCH	92.7	0	0	65.8	0	66.5	22.9	92.7	50.8	23.1	28.7	0	59.3	34.1	C521-2178	False	CCCCN(CCCNC(=O)c1ccc(CS(=O)(=O)c2c(Cl)cccc2Cl)o1)Cc1ccccc1	9.54	0.15	5.08
416216	416216:01:02_10.00	25.4	87	False	Tubulin	74.7	0	4	66.3	0	72.1	41.2	69.6	42.1	30.4	51	0	74.7	34.3	416216:01:03_10.00	7.4	95	False	LCH	53.4	0	0	40.4	0	38.8	25	53.4	33.5	15.7	0	0	47	0	C517-1452	False	CCc1ccc(NC(=O)CN(c2ccc(OC)cc2)S(=O)(=O)c2c(C)nn(C)c2C)cc1	2.16	-4.81	3.16
416588	416588:01:02_10.00	15.9	89	False	LCH	74.3	0	2.6	60.6	0	67.1	35.8	74.3	51.7	21.2	44.9	0	66.1	26.7	416588:01:03_10.00	1.4	99	False	LCH	66.5	0	0	53.7	0	49.3	13.3	66.5	31.8	21.5	18.6	0	51	8.9	C697-0343	False	Cc1ccc(NC(=O)C2CCCN(S(=O)(=O)c3c(C)noc3/C=C/N(C)C)C2)c(C)c1	5.79	-0.52	2.46
416157	416157:01:02_10.00	20.4	102	False	HSP90	62.3	10.8	0	33.1	0	46.1	62.3	52.5	41.3	0	28.5	0	37.4	33.2	416157:01:03_10.00	10.7	97	False	LCH	57.9	22.3	0	30.9	0	32.8	45.3	57.9	36.8	0	0	0	32.3	28	C449-0134	False	CCOc1ccc(NC(=S)N(CCc2c(C)[nH]c3ccccc23)Cc2ccco2)cc1	-2.9	-4.84	5.51
416277	416277:01:02_10.00	26.8	102	False	LCH	80.8	0	0	59	0	62.7	18.1	80.8	59.8	25.7	20.9	0	61.3	26.7	416277:01:03_10.00	16.6	96	False	LCH	87.7	0	0	66.8	0	65.8	13.2	87.7	55.3	26.8	31.6	0	65.9	37.6	C521-2173	False	CC1CCCN(CCCNC(=O)c2ccc(CS(=O)(=O)c3c(Cl)cccc3Cl)o2)C1	9.08	0.15	3.25
416360	416360:01:02_10.00	22.3	98	False	Tubulin	77.9	0	0	73.3	0	74.9	48.4	69.2	21.1	33	55.8	0	77.9	51.8	416360:01:03_10.00	25.9	98	False	Tubulin	71.1	0	0	67	0	70.1	46.3	58.8	24	29	46.8	0	71.1	36	C549-0248	False	COc1ccc(C)cc1NC(=O)c1nnn(Cc2cccc(F)c2)c1N	0.35	-4.77	3.63
416210	416210:01:02_10.00	26.8	95	False	LCH	89.5	0	0	67	0	70.3	34.3	89.5	46.5	20.2	43.3	0	66.3	41.6	416210:01:03_10.00	21.6	101	False	LCH	92.3	0	0	77.6	0	78.2	11.5	92.3	9.6	41.2	36.4	0	67.5	41	C498-0403	False	COc1ccc(CNC(=O)c2cc3c(O)nc4ccccc4c3n2C)cc1	3	-0.28	3.31
416356	416356:01:02_10.00	13.8	108	False	MitoStress	74.1	0	11.4	12	11	4.2	29.4	29.1	74.1	0	20	0	26.3	0	416356:01:03_10.00	11.4	103	False	MitoStress	58.8	0	0	19.9	0	15.4	37.6	27.5	58.8	0	26.8	0	28.6	0	C548-3641	False	CC(=O)Nc1ccc(NC(=O)C2CCC(CNS(=O)(=O)c3cccc4nsnc34)CC2)cc1	-2.16	-3.01	2.96
416148	416148:01:02_10.00	11.7	101	False	MitoStress	73.3	0	0	37.1	0	38.4	36.1	59.4	73.3	0	32.4	0	44.7	21.8	416148:01:03_10.00	5.7	98	False	LCH	77.8	0	0.9	63.7	0	64.4	20.1	77.8	50.4	21.9	37	0	64.7	23.2	C444-0257	False	CCC1CCCCN1CCNC(=O)C1CCCN(S(=O)(=O)c2cccc3nsnc23)C1	9.48	2.25	2.62
416225	416225:01:02_10.00	20	109	False	Tubulin	67.4	0	0	54.8	0	58.5	56.8	67.1	58	10.8	50.2	0	67.4	51.2	416225:01:03_10.00	17.1	94	False	LCH	58.4	0	0	44.3	0	55.6	53	58.4	53.2	10.3	34.2	0	55.6	30.9	C517-4847	False	Cc1noc(C)c1S(=O)(=O)N(CC(=O)NCc1ccccc1)c1ccc(C(C)C)cc1	1.33	0.15	3.24
416257	416257:01:02_10.00	19.3	102	False	MitoStress	66.6	0	0	39.6	0	42.5	43	53.3	66.6	9.5	33.1	0	48.6	24.4	416257:01:03_10.00	19	99	False	MitoStress	63	0	0	40.8	0	46.9	44.3	51.1	63	7.8	27.7	0	51.9	16.6	C519-1901	False	CCn1cc(C(=O)N2CCc3ccccc32)c(=O)c2cc(S(=O)(=O)N3CC(C)CC(C)C3)ccc21	-1.57		3.7
416240	416240:01:02_10.00	27.3	104	False	MitoStress	72.8	0	0	49.9	0	55.4	31.3	66.3	72.8	19.8	34.6	0	57.6	25.8	416240:01:03_10.00	0	91	False	Uncoupler	28.9	8.4	0	14.4	0	23.2	4.7	0	0	24.3	24.8	0	0	28.9	C519-0643	False	CN(C1CCCCC1)S(=O)(=O)c1ccc2c(c1)c(=O)c(C(=O)N1CCc3ccccc3C1)cn2C	1.31	-1.48	3.63
416221	416221:01:02_10.00	24	96	False	LCH	77.7	0	0	64.1	0	63.7	41.2	77.7	47.7	14.5	45	0	67.7	52.5	416221:01:03_10.00	27.1	101	False	LCH	59.3	0	0	49.2	0	57.5	51.2	59.3	44.9	7.7	38.9	0	55.3	29.4	C517-3966	False	COc1ccc(N(CC(=O)Nc2ccc(C(C)C)cc2)S(=O)(=O)c2c(C)noc2C)cc1	0.18	-4.81	3.38
416310	416310:01:02_10.00	39.6	104	False	LCH	89.4	0	0	69	0	71.4	22.5	89.4	56.7	21	41.2	0	67.7	39.1	416310:01:03_10.00	16.9	107	False	Tubulin	73.3	0	0	67.7	0	70.8	27	66.8	43.1	27	48.2	0	73.3	29.2	C530-1160	False	O=C(NCCCN1CCCC1)c1ccc2c(c1)N(Cc1ccccc1F)C(=O)c1ccccc1S2(=O)=O	8.98	0.04	3.34
416192	416192:01:02_10.00	13	109	False	MitoStress	61.8	13	0	10.9	0	3.1	46.4	32.3	61.8	0	1.7	0	25.4	0.6	416192:01:03_10.00	0.7	98	False	MitoStress	57	0	15.3	22.3	0	20.7	36.1	38.1	57	0	12.9	0	37.9	0	C470-0569	False	COCCn1c(CN2CCN(C(c3ccccc3)c3ccccc3)CC2)nc2c1c(=O)n(C)c(=O)n2C	7.82	0.87	2.78
416211	416211:01:02_10.00	11.6	100	False	MitoStress	68.7	0	5.5	8.3	5.3	7.5	40.9	39.4	68.7	0	0.1	0	23.5	0	416211:01:03_10.00	0.2	98	False	LCH	53.8	0	3.8	33.9	0	29.6	11.6	53.8	46.5	16.3	4.7	0	39.8	0	C507-0190	False	COc1ccc(-n2nc(C(=O)NCCCN3CCCC3=O)c3c4ccccc4n(C)c3c2=O)cc1Cl	2.14	1.06	2.31
416289	416289:01:02_10.00	43.9	100	False	LCH	91	0	0	66.7	0	69.8	36.4	91	43.6	27	45	0	63.4	51.2	416289:01:03_10.00	37.5	104	False	LCH	89	0	0	74	0	76.5	35.5	89	29.2	33.1	47.8	0	71	49.2	C528-0461	False	Cc1ccc(-c2nc(CS(=O)(=O)CC(=O)NCCCN(Cc3ccccc3)C(C)C)c(C)o2)cc1	9.32	1.73	0.81
416186	416186:01:02_10.00	24.5	100	False	Tubulin	77	0	0	60.4	0	62.1	43.1	71.3	65.7	24.8	44.9	0	77	44.6	416186:01:03_10.00	2.1	105	False	MitoStress	43	0	0	14.5	0	12.3	23.9	29.1	43	1.3	0	0	10.4	0	C470-0277	False	Cn1c(=O)c2c(nc(CN3CCN(c4ccccc4)CC3)n2Cc2ccccc2Cl)n(C)c1=O	5.89	-0.67	3.54
416269	416269:01:02_10.00	10.7	101	False	LCH	72.8	0	0	41.7	0.2	45.4	25.6	72.8	61.9	0	4.5	0	51.8	16.6	416269:01:03_10.00	0.3	98	False	MitoStress	36.5	0	0	8.2	0	10.7	26.3	34.6	36.5	2.9	0	7.2	14.6	0	C521-0912	False	Cc1ccccc1S(=O)(=O)Cc1ccc(C(=O)NCCN(Cc2ccccc2)C(C)C)o1	8.56	-0.2	3.77
416598	416598:01:02_10.00	12.1	93	False	MitoStress	69.1	25.3	0	0	33.8	0	36.3	6.2	69.1	0	0	58.2	0	0	416598:01:03_10.00	2.4	98	False	MitoStress	66.4	20.1	0	32.2	0	24.5	16.9	47.2	66.4	16.7	30.9	0	38	26.4	C700-0715	False	COc1ccc(OC)c(CCNC(=O)CN2C(=O)COc3ccc(S(=O)(=O)N4CCOCC4)cc32)c1	1.7	-3.94	0.05
416154	416154:01:02_10.00	24.2	106	False	LCH	70.3	0	4.3	47.3	0	52.1	41.5	70.3	64.6	5.7	28.8	0	63	22.8	416154:01:03_10.00	2.1	101	False	MitoStress	60.7	3.7	0	13.3	0	17.5	49.1	29.7	60.7	0	28.2	0	20.9	0	C447-1538	False	CCOC(=O)N1CCC(N2Cc3cccc(C(=O)Nc4ccc(S(=O)(=O)N(CC)CC)cc4)c3C2=O)CC1	0.82	-3.9	2.11
416259	416259:01:02_10.00	38.3	102	False	LCH	88.1	0	0	66.5	0	72.2	25.2	88.1	55.1	23.8	39.9	0	64.7	30.4	416259:01:03_10.00	23.7	101	False	LCH	89.1	0	0	69.6	0	70.8	20.3	89.1	52.8	27.6	32.3	0	65.5	33.5	C519-2688	False	C=CCn1cc(C(=O)NCCN(CC)CC)c(=O)c2cc(S(=O)(=O)N3CCCCCC3)ccc21	8.93	0.38	2.6
416232	416232:01:02_10.00	13.5	95	False	LCH	69.1	0	0	56.2	0	57.6	27.2	69.1	65.2	16.6	34.5	0	61.3	26.6	416232:01:03_10.00	1.4	96	False	MitoStress	41.4	0	0	6.9	0	7.4	16.3	25.2	41.4	15.9	0	15.1	8.3	0	C519-0264	False	CC(NC(=O)c1cn(C)c2ccc(S(=O)(=O)N3CCCC3)cc2c1=O)c1ccccc1	0.73	-1.58	2.39
416219	416219:01:02_10.00	53	91	False	LCH	91.7	0	0	75.3	0	74.2	33.6	91.7	52.1	30.4	49.1	0	74.2	53.3	416219:01:03_10.00	2.4	99	False	MitoStress	46.9	0	0	21.8	0	26.5	39.7	37.8	46.9	0	5.7	0	26.4	0	C517-3905	False	COc1ccc(N(CC(=O)N2CCN(c3cc(C)ccc3C)CC2)S(=O)(=O)c2c(C)noc2C)cc1	4.27	0.92	3.11
416612	416612:01:02_10.00	11.6	103	False	MitoStress	72.4	0	0	21.5	0	24.7	39.2	41.8	72.4	0	23.9	0	30	0	416612:01:03_10.00	2.4	95	False	MitoStress	55.3	0	1.3	27.8	0	34	26	44.4	55.3	19.1	5.4	0	30.7	0	C714-0466	False	COc1cc(C2CC(=O)N(CC(=O)NCC3CCCO3)c3ccccc3S2)cc(OC)c1OC	2	-3.78	2.06
416113	416113:01:02_10.00	34.5	86	False	Tubulin	85.3	0	0	56.8	0	54	45.3	59.8	46.3	36.8	48.2	0	85.3	63.5	416113:01:03_10.00	21.6	81	False	Tubulin	80.4	14.6	0	39.9	15.4	37.8	38.3	49.9	37.4	27.6	26.2	0	80.4	55.9	C389-1407	False	Cc1cccc(N2CCN(C(=O)c3cccc(N4CCCC4=O)c3)CC2)c1C	4.29	-1.19	3.37
416129	416129:01:02_10.00	25.9	103	False	LCH	94.3	0	0	71.3	0	70.1	13.6	94.3	35.2	27	41.5	0	63.6	44.9	416129:01:03_10.00	27.5	94	False	LCH	93	0	0	69.7	0	71.3	15.2	93	29.6	33.2	39.2	0	60.1	41.1	C429-0714	False	COc1cccc(NC(=O)c2cnn(-c3ccc(C)cc3)c2C2CCNCC2)c1	9.86	0.93	3.45
416274	416274:01:02_10.00	46.5	100	False	LCH	92	0	0	66.3	0	66.2	23.7	92	60.2	18.4	39.7	0	63.5	41.4	416274:01:03_10.00	36.1	94	False	LCH	91.5	0	0	64.3	0	63.3	12.2	91.5	44.4	24.9	20.5	0	56	30.5	C521-1114	False	COc1ccccc1S(=O)(=O)Cc1ccc(C(=O)NCCCN2CCN(c3ccc(F)cc3)CC2)o1	8.36	0.15	2.55
416254	416254:01:02_10.00	20	95	False	Tubulin	66.6	0	1.1	55.5	0	65.9	37.2	64.4	56.8	28.8	41.1	0	66.6	27.4	416254:01:03_10.00	1.4	98	False	HDAC	55.2	0	2.6	39.1	0	55.2	47.5	41.7	43.7	18.7	36.8	0	46.9	17	C519-1573	False	CCn1cc(C(=O)NCCN(CC(C)C)CC(C)C)c(=O)c2cc(S(=O)(=O)N3CCOCC3)ccc21	9.93	0.39	2.49
416227	416227:01:02_10.00	18.1	102	False	HSP90	55.6	0	10.3	22.2	0	21	55.6	26	54	0	49.5	0	40	23.5	416227:01:03_10.00	13.3	97	False	MitoStress	64.3	20	0	5.6	25	1.1	56.2	24	64.3	0	13	11	30.1	8.1	C517-5024	False	Cc1ccc(CCNC(=O)CN(c2cc(C)cc(C)c2)S(=O)(=O)c2c(C)noc2C)cc1	1.43	0.16	3.83
416616	416616:01:02_10.00	20.9	106	False	Na_K-ATPase	41.9	0	27.4	31.4	0	35.3	0	9.3	0	41.9	27.6	0	20.4	0	416616:01:03_10.00	0.2	108	False	LCH	55.6	0	0.6	51	0	47.3	15.9	55.6	36.7	8.3	31.3	0	55.4	16	C718-0525	False	CCOc1ccccc1Nc1nc2c(S(=O)(=O)c3ccccc3)nnn2c2ccccc12	-2.17	-4.87	5.07
416256	416256:01:02_10.00	16.4	110	False	LCH	68.6	0	0	50.4	0	57.1	35.9	68.6	62	9.7	45.4	0	53.1	27.8	416256:01:03_10.00	3.6	98	False	LCH	66.8	0	0	40.9	0.3	37	3.8	66.8	46.9	3.7	0	0	45.6	14.1	C519-1735	False	CCN(CC)CCNC(=O)c1cn(CC)c2ccc(S(=O)(=O)N(C)C3CCCCC3)cc2c1=O	8.93	0.39	2.73
416308	416308:01:02_10.00	13.8	103	False	MitoStress	71.8	2.8	0	10	25.9	3.1	30.9	34.5	71.8	0	0	9.3	26.6	0	416308:01:03_10.00	2.2	91	False	MitoStress	58.1	8.3	0	15.3	18.3	8	30.2	43.3	58.1	0	0	2	30.6	1.5	C529-1956	False	CCCN(CCC)CCCNC(=O)c1ccc2c(c1)N(CC)C(=O)c1ccccc1S2=O	10.33	0.03	3.04
416223	416223:01:02_10.00	12.8	98	False	MitoStress	61.3	18.7	0	12.5	0	13.2	53.7	34.6	61.3	0	15.8	0	28.1	9.1	416223:01:03_10.00	8.3	100	False	MitoStress	64.5	19.5	0	5	2.7	0	54.5	24.7	64.5	0	16.2	1.4	21.4	8.7	C517-4288	False	CCOc1ccc(N(CC(=O)N2CCN(c3ccccc3F)CC2)S(=O)(=O)c2c(C)noc2C)cc1	2.4	0.41	2.58
416320	416320:01:02_10.00	11.2	107	False	DNA_Synth	80	65.9	3.9	0	80	0	29.7	0	58.8	0	0	79.4	0	0	416320:01:03_10.00	13.1	92	False	DNA_Synth	78	43.9	22.3	0	78	0	43.1	0	63.6	0	0	67	0	0	C535-0649	False	COc1ccc(-c2c(C)nn3c(N4CCC5(CC4)OCCO5)cc(C)nc23)cc1OC	2.29	-0.49	3.11
416305	416305:01:02_10.00	10.9	100	False	MitoStress	66	0	0	27.8	0	20.5	25.4	45.8	66	0	6.7	0	37.4	0.2	416305:01:03_10.00	4.1	108	False	Tubulin	47.8	0	2.4	44.3	0	45.9	27.3	41.9	39.1	24.8	31.7	0	47.8	0	C529-1485	False	CCOC(=O)C1CCCN(C(=O)c2ccc3c(c2)N(Cc2ccccc2)C(=O)c2ccccc2S3=O)C1	0.49	-3.56	3.52
416879	416879:01:02_10.00	10.9	91	False	LCH	73.1	0	1.3	51.2	4.8	53.2	32.9	73.1	57.2	4.1	45.3	0	63.7	46.3	416879:01:03_10.00	26.3	104	False	LCH	72.1	5.8	0	55.3	0	57.3	44.6	72.1	54	2.3	39.7	0	55.7	46.3	D030-0481	False	CN(C1CCCCC1)C(CNS(=O)(=O)c1ccc(Cl)cc1)c1ccccc1	8.43		4.82
416882	416882:01:02_10.00	18.7	108	False	LCH	75.7	11.5	0	49.8	0	50.6	28.4	75.7	55	9.9	23.6	0	49.1	36.9	416882:01:03_10.00	18.5	101	False	MitoStress	56	3.1	0	22.5	0	23.4	38.8	44.1	56	0	15.7	0	30.3	10	D030-0746	False	O=S(=O)(NC1CCCCC1N1CCN(c2ccc(F)cc2)CC1)c1ccccc1	8.43	-1.99	4.12
416847	416847:01:02_10.00	39.2	92	False	Tubulin	88.6	0	0	82.9	0	83.8	23.1	73.9	0	57.2	63	0	88.6	60.9	416847:01:03_10.00	50.9	84	False	Tubulin	86.4	0	0	81	0	80.6	21.5	82.3	32	49.9	49.9	0	86.4	46.1	C926-0302	False	Cc1cccc(-n2c(O)nc3c(C(N)=O)nc(-c4ccc(C(C)C)cc4)nc32)c1	0.85	-3.5	5.27
417013	417013:01:02_10.00	44.4	102	False	MitoStress	72.7	0	0	41.6	0	44.4	14	56	72.7	29.5	51.7	0	50.7	21	417013:01:03_10.00	0	99	False	LCH	16.8	10.2	0	1.9	4.4	0	0	16.8	1.9	9.9	0	3.2	0	0	D216-0712	False	CC(=O)c1ccc(S(=O)(=O)N2CCC(Oc3ccc(-n4cnnn4)cc3)CC2)cc1	-1.58	-4.84	1.27
417160	417160:01:02_10.00	56.1	101	False	LCH	94.2	0	0	73.4	0	77.1	26.6	94.2	20.9	34	41.5	0	65	46.2	417160:01:03_10.00	46.8	98	False	LCH	92.9	0	0	73.7	0	76.4	31.9	92.9	33.8	36.2	45.8	0	68.1	49.9	E019-0544	False	Cc1nn(C(C)C(=O)NCCCN(Cc2ccccc2)C(C)C)c(=O)c2c1sc1ccccc12	9.52	2.16	4.11
417109	417109:01:02_10.00	20	94	False	HDAC	73.5	0	19.6	67.8	0	73.5	21.2	45.5	0	52	54.5	0	65.9	29	417109:01:03_10.00	1.7	97	False	HDAC	34	4	0	19	0	34	11	21.2	4.2	9.7	16.7	0	0	11.8	D724-0561	False	Cc1nn2c(Nc3ccc(F)cc3)c3c(nc2c1-c1ccccc1)CCC3	1.63	-1.11	4.99
417038	417038:01:02_10.00	24.5	92	False	LCH	89.9	0	0	75.3	0	80.5	14.7	89.9	27.6	34	42.1	0	70.4	40.9	417038:01:03_10.00	17.3	103	False	LCH	88.2	0	0	72.4	0	72.6	0	88.2	26.1	42.6	35.4	0	59.4	35.3	D264-0635	False	Cc1ccccc1CN1CCC(CNC(=O)Nc2ccc(F)cc2F)CC1	9.23	-3.21	4.11
417159	417159:01:02_10.00	18.5	100	False	LCH	87	0	0	66.9	0	68.2	15.5	87	50.2	33.1	25.5	0	65.8	28.5	417159:01:03_10.00	10.4	101	False	LCH	84.6	0	0	66.8	0	68	23.5	84.6	49	33.8	33.9	0	67.8	33.2	E019-0513	False	Cc1nn(C(C)C(=O)NCCCN2CCCCC2C)c(=O)c2c1sc1ccccc12	9.19	2.18	2.88
416736	416736:01:02_10.00	15.2	101	False	LCH	85.1	0	0	66.4	0	71.6	0.4	85.1	0	31.6	26.9	0	52	38	416736:01:03_10.00	15.2	96	False	LCH	84.1	0	0	59.1	0	56.4	0	84.1	23.6	20.8	5.7	0	50.1	34.1	C849-0568	False	N#CCCN(C(=O)c1ccc2c(=O)n3c(nc2c1)CCCCC3)c1ccccc1	5.04	-3.77	2.84
416889	416889:01:02_10.00	33.9	94	False	Tubulin	85	0	0	72.7	0	74.8	58	74.8	25.3	40.9	50.1	0	85	58.3	416889:01:03_10.00	22.5	92	False	Tubulin	49.5	0	0	42.1	0	42.3	47.3	49	28.1	31.5	7.5	0	49.5	27.6	D042-0140	False	Cc1ccc2cc(CN(c3cccc(C)c3C)S(=O)(=O)c3ccccc3)c(O)nc2c1	2.33	-7.12	6.4
417131	417131:01:02_10.00	26.3	95	False	HDAC	80.7	0	0	71.9	0	80.7	32.1	74.4	21.8	38.3	42.8	0	71	31.7	417131:01:03_10.00	8.5	100	False	LCH	65.3	0	0	44.9	0	43.6	24.7	65.3	30.1	16.2	0	0	45.3	18.6	E015-0024	False	Cc1cccc(N2CCN(C(=O)CCC(=O)N3CCOc4ccc(Cl)cc43)CC2C)c1	4.5	1.01	3.48
416855	416855:01:02_10.00	27.3	100	False	HDAC	81.3	0	0	79.1	0	81.3	0	77.9	0	49.5	50.3	0	59.7	54.9	416855:01:03_10.00	27.3	95	False	LCH	87.2	0	0	84.6	0	79.2	0	87.2	18.7	41.1	52.1	0	71.9	58.4	C998-0600	False	Cc1ccc(NC(=O)CN(C2=NC3CS(=O)(=O)CC3S2)c2ccccc2)cc1	7.99	-7.08	2.63
417059	417059:01:02_10.00	31.8	87	False	LCH	84.9	0	0	69.8	0	72.7	38.1	84.9	38.2	22.1	49.4	0	62.5	51.8	417059:01:03_10.00	16.6	95	False	LCH	82.8	0	0	70.4	0	65.7	28.2	82.8	39.7	30	41.2	0	65.8	56.6	D385-0431	False	CCN(CC)Cc1nc(O)c2c(n1)-c1ccccc1CC2(CC)CC	7.07	-1.85	5.57
416877	416877:01:02_10.00	31.3	94	False	Tubulin	76	0	0	53.9	0	56.3	34.9	69	66.5	27	26.5	0	76	25.3	416877:01:03_10.00	24.4	95	False	MitoStress	66.6	0	1.1	27	0	25.5	44.1	50.3	66.6	1.9	3	0	50.6	0	D030-0248	False	COc1ccccc1N1CCN(C(CNS(=O)(=O)c2ccccc2)c2ccccc2)CC1	7.63	-1.85	4.19
416872	416872:01:02_10.00	49.6	100	False	BET	82.2	0	0	82.2	0	81.6	36.8	78.5	19.2	44.6	55.4	0	78	54.1	416872:01:03_10.00	48.2	98	False	LCH	77.3	0	0	75.9	0	74.7	37.7	77.3	40.8	33.5	51.8	0	74.8	45.5	D025-0005	False	CCCCCCC(O)(c1ccc(OC)cc1)C(CN1CCOCC1)c1ccccc1	7.64	-3.35	5.16
417039	417039:01:02_10.00	26.8	101	False	LCH	92.4	0	0	76.1	0	77.2	15.9	92.4	34.7	33.8	41.9	0	69	39.4	417039:01:03_10.00	24.5	102	False	LCH	91	0	0	78.9	0	77.3	9.5	91	25.1	42.8	37.4	0	68.6	41.5	D264-0667	False	CCOc1ccc(NC(=O)NCC2CCN(Cc3ccc(F)cc3)CC2)cc1	8.21	-2.49	3.65
417105	417105:01:02_10.00	16.8	99	False	HDAC	83.3	0	0	78.1	0	83.3	45.5	71.9	7.4	39.9	60.5	0	69.7	55.5	417105:01:03_10.00	0.7	99	False	Protein_Synth	28.3	0	21.1	0	1	5.1	26	0	0	0	28.3	0	10.5	8.1	D724-0321	False	Cc1nn2c(N3CCOCC3)cc(C(C)(C)C)nc2c1-c1ccc(Cl)cc1	1.86	-0.68	4.95
416859	416859:01:02_10.00	11.2	91	False	LCH	82	0	0	61.2	0	65.7	21.4	82	60.8	17.7	32.7	0	61.8	29.4	416859:01:03_10.00	14.7	104	False	LCH	57.9	0	0	30.2	0	30.5	25.1	57.9	56.1	0	0	0	27.7	0	D009-0044	False	CN1CCN(C(=O)/C(=C/c2cn(S(=O)(=O)N(C)C)c3ccccc23)NC(=O)c2ccccc2F)CC1	7.57	0.54	1.19
416830	416830:01:02_10.00	20.2	102	False	LCH	75.3	0	0	61.6	0	65.2	41	75.3	58.5	22.9	37.1	0	66.1	40.6	416830:01:03_10.00	0.2	100	False	LCH	54.2	3.7	0	42.3	0	40.7	17.2	54.2	11.8	15.1	19.5	0	23.6	23.3	C909-0072	False	O=C(Nc1ccc2nc3n(c(=O)c2c1)CCCCC3)C(=O)N1CCN(c2ccc(F)cc2)CC1	6.11	2.11	2.83
416731	416731:01:02_10.00	11.1	100	False	HDAC	45.4	0	0	35.8	0	45.4	25.7	22	0	37.1	19.4	0	15.8	8.7	416731:01:03_10.00	2.4	100	False	MitoStress	46.1	0	0	10.3	0	4.4	7	31.7	46.1	8.3	0	7.5	6.1	0	C849-0375	False	COc1ccccc1CNC(=O)c1ccc2c(=O)n3c(nc2c1)CCCCC3	5.11	-0.56	2.75
417107	417107:01:02_10.00	24.4	99	False	HDAC	84.3	0	0	79.5	0	84.3	37.6	77.7	3.5	37.4	59.1	0	72.5	54.8	417107:01:03_10.00	0	98	False	Pyrimidine_Synth	4.9	0	0	0	0	0	0	0	0	0	0	4.9	0	1.3	D724-0396	False	Cc1nn2c(N3CCOCC3)cc(C(C)C)nc2c1-c1ccccc1	1.98	-0.61	3.79
416734	416734:01:02_10.00	21.1	104	False	LCH	89	0	0	63.7	0	66.4	0	89	16.6	31	22.3	0	53.3	29	416734:01:03_10.00	15.9	95	False	LCH	84.5	0	3.4	57.7	0	61.6	2.5	84.5	22.2	26.1	13.5	0	52.1	20.7	C849-0482	False	CN(C(=O)c1ccc2c(=O)n3c(nc2c1)CCCCC3)c1ccccc1Cl	5.04	-4.12	3.67
416737	416737:01:02_10.00	42.5	97	False	LCH	95.2	0	0	71.4	0	73	7	95.2	32.3	30.8	41.5	0	62.6	40.6	416737:01:03_10.00	36.8	91	False	LCH	92	0	0	65.8	0	64.6	5	92	45.9	25.1	29.9	0	58.6	36	C849-0654	False	CCOc1ccc(CCNC(=O)c2ccc3c(=O)n4c(nc3c2)CCCCC4)cc1	5.11	-0.53	3.4
416890	416890:01:02_10.00	29.5	88	False	Tubulin	70.8	1.1	0	56.3	0	62.3	60.9	70.1	49.3	24.3	38.3	0	70.8	50.6	416890:01:03_10.00	18.5	92	False	HSP90	61.5	10.9	0	31.8	0	35.9	61.5	38.1	34.3	18.6	16.8	0	40.7	33.6	D042-0166	False	CCOc1ccc(N(Cc2cc3cc(C)ccc3nc2O)S(=O)(=O)c2ccccc2)cc1	2.11	-4.82	5.57
417108	417108:01:02_10.00	24.9	93	False	HDAC	77.8	0	0	72.1	0	77.8	48.5	61.4	0	41.8	49.8	0	67.5	44.8	417108:01:03_10.00	5.9	94	False	HDAC	72.1	0	0	62	0	72.1	55.2	47.6	16.4	38.4	56.3	0	68.6	38.7	D724-0496	False	CC(C)(C)c1cc(N2CCOCC2)n2ncc(-c3ccc(Cl)cc3)c2n1	1.91	-1.45	4.81
416815	416815:01:02_10.00	54.6	104	False	LCH	96.6	0	0	74.8	0	76.1	12.5	96.6	36.9	35.4	41	0	65.7	45.4	416815:01:03_10.00	51.5	100	False	LCH	95.3	0	0	78.7	0	78.2	22.7	95.3	42.9	34.8	52.8	0	73.7	52.6	C891-1523	False	Cc1c2cnn(CC(=O)NCCCN3CC(C)CC(C)C3)c(=O)c2c(C)n1Cc1ccc(Cl)cc1	9.51	1.51	3.8
417040	417040:01:02_10.00	33.9	97	False	LCH	92.6	0	0	80	0	82.2	13.3	92.6	28.4	36.4	49.7	0	70.5	48.8	417040:01:03_10.00	31.4	101	False	LCH	89.1	0	0	79.1	0	77	1.5	89.1	19.3	46.6	39.6	0	67.3	46.8	D264-0668	False	O=C(NCC1CCN(Cc2ccc(F)cc2)CC1)Nc1cc(F)ccc1F	8.21	-3.35	3.74
416765	416765:01:02_10.00	29.7	100	False	HDAC	81.9	0	0	80.5	0	81.9	36.3	78.1	4.3	42.6	54.3	0	72.9	54.4	416765:01:03_10.00	12.6	103	False	LCH	75.8	0	0	74.9	0	70	25.4	75.8	20.2	30.6	44.1	0	65.8	52	C875-0470	False	Cc1ccc(C)c(CSc2nc3ccncc3n2CC(=O)Nc2ccc(C)c(C)c2)c1	4.98	-2.19	6.16
416811	416811:01:02_10.00	32.3	93	False	LCH	88.1	0	0	64.6	0	68.3	26.3	88.1	60.1	23.4	34.2	0	66.9	26.3	416811:01:03_10.00	24.5	102	False	LCH	81	0	0	63.8	0	68.2	30.3	81	58.7	25	42.2	0	66.4	25	C890-0787	False	Cc1c2cnn(-c3ccccc3)c(=O)c2c(C)n1CCCC(=O)N1CCN(C2CCCCC2)CC1	8.85	1.53	3.86
416871	416871:01:02_10.00	15.5	98	False	HDAC	85.4	0	0	83.9	0	85.4	12.1	74.6	3.7	56.1	52.8	0	79.3	45.1	416871:01:03_10.00	7.6	104	False	HDAC	56.3	0	0	51.6	0	56.3	29.2	35.1	0	30.8	22.2	0	47.4	16.8	D015-0130	False	COc1ccccc1NC(=O)c1cnc2c(-c3ccccc3)c(C)nn2c1C	1.36	-4.39	3.57
416996	416996:01:02_10.00	11.1	95	False	HDAC	83.2	0	0	78.2	0	83.2	24.4	70.5	0	58.4	46.5	0	74.4	50	416996:01:03_10.00	4.5	92	False	HDAC	61.8	0	0	50.2	0	61.8	51	45.1	10.5	34.1	43	0	58.9	28.1	D183-0110	False	CCOc1ccc(Oc2nc(Nc3ccc(C)cc3)nc(N(C)C)n2)nn1	3.4	-0.9	4.64
416740	416740:01:02_10.00	27.1	106	False	HSP90	71.3	10.3	0	43.1	0	56.6	71.3	44.6	32.1	16.8	48.8	0	46.3	45.7	416740:01:03_10.00	14.7	91	False	Pyrimidine_Synth	36.7	18.6	0	0	2.4	0	0	0	0	4.6	0	36.7	0	0	C852-0353	False	CC1CCN(c2c(NCc3ccc(C(=O)NCCc4ccc(Cl)cc4)cc3)c(=O)c2=O)CC1	0	-5.93	4.29
416804	416804:01:02_10.00	17.6	107	False	HDAC	79.3	0	0	78.2	0	79.3	34.9	71.7	7.6	46.4	59.3	0	70.9	59.4	416804:01:03_10.00	12.6	111	False	BET	79.7	0	0	79.7	0	78.5	27.9	68.6	3.6	42.9	58.1	0	68.6	47	C887-1959	False	CCCN1CCN(CCCNC(=O)C(CC)n2nc(C)n3c(cc4occc43)c2=O)CC1	8.69	3.51	0.96
416999	416999:01:02_10.00	52.8	86	False	LCH	94.8	0	0	79.3	0	79.4	7.4	94.8	28.4	40	52.5	0	72.9	48.5	416999:01:03_10.00	45.6	96	False	LCH	94.1	0	0	83.1	0	81.1	8.1	94.1	27.9	43.4	48.5	0	76.1	49.1	D202-0095	False	Cc1cc2oc(C(=O)NCC(c3ccco3)N3CCCC3)c(C)c2cc1C	8.33	0	3.94
417211	417211:01:02_10.00	22.1	86	False	LCH	72.2	0	3.8	52.7	10.6	50.5	23.7	72.2	43.4	14.9	38.4	0	69.9	44.6	417211:01:03_10.00	0	103	False	HSP90	63.8	38.7	0	13.7	3.1	30.1	63.8	29.1	15.4	0	26.5	0	30.9	37	E141-0767	False	COc1cc(OC)c(NC(=O)c2nnn(-c3ccccc3)c2C)cc1Cl	-0.81	-4.56	3.64
417387	417387:01:02_10.00	16.2	92	False	LCH	81.8	10.1	0	43.9	0	45.7	42.3	81.8	54	0	14.6	0	51.5	34.5	417387:01:03_10.00	12.3	100	False	LCH	76.2	25.7	0	36.6	22	33	32.5	76.2	59.6	0	13.5	0	48.3	36.8	E515-1840	False	CCN(c1ccc(OC)cc1)S(=O)(=O)N1CCCC(C(=O)NCc2ccc(OC(C)C)cc2)C1	2.67	-4.53	2.75
417208	417208:01:02_10.00	28	101	False	HDAC	85.8	0	0	85.4	0	85.8	24.5	83.7	0.4	45.6	61.4	0	81.7	56.9	417208:01:03_10.00	23	95	False	HDAC	84.3	0	0	83.9	0	84.3	36.9	79.5	20.5	43.3	65.6	0	83.7	55.4	E141-0460	False	COc1ccc(Cl)cc1-n1nnc(C(=O)Nc2cccc(C(F)(F)F)c2)c1C	-0.87	-4.92	4.68
417601	417601:01:02_10.00	11.1	92	False	LCH	85.9	0	0	67.6	0	72.4	26.4	85.9	38.1	31.9	31.3	0	61.8	24.4	417601:01:03_10.00	1.4	105	False	LCH	56.2	0	0	48.7	0	45.8	20.4	56.2	28.2	24.9	0	0	44	13	E717-0442	False	CCN(CCCNC(=O)Cn1ncc2c3ccccc3nc-2c1O)Cc1ccccc1	10.29	9.2	2.07
417383	417383:01:02_10.00	42.7	105	False	LCH	93.2	0	0	65.7	0	67.8	27.3	93.2	44	18.1	30.3	0	60.3	37.2	417383:01:03_10.00	27.6	102	False	LCH	93.7	0	0	74.9	0	74.7	19.2	93.7	32.3	30.5	38.4	0	65.9	37.8	E511-5409	False	CC(C)c1ccc(NC(=O)C2CCN(S(=O)(=O)c3ccc4c(c3)C(C)(C)C(=O)N4C)CC2)cc1	-3.27	-4.3	3.84
417537	417537:01:02_10.00	20.7	106	False	LCH	87.4	0	0	66.4	0	65.3	25.5	87.4	50.8	16	42.9	0	63.3	32	417537:01:03_10.00	30.2	86	False	LCH	80.3	0	0	55.4	0	53.6	7.2	80.3	51.3	28.9	6.8	0	50.2	16.7	E591-0884	False	O=C(CCc1nnc2ccc(N3CCCCC3)nn12)NCC1CCN(Cc2ccc(F)cc2)CC1	8.21	1.87	2.96
417594	417594:01:02_10.00	14.2	95	False	LCH	68.4	4.1	0	55.8	0	60	55.2	68.4	31	22.3	41.3	0	59.9	53.5	417594:01:03_10.00	29.2	100	False	LCH	76.5	0	0	64.2	0	67.1	38.1	76.5	58	29.4	43.6	0	70.5	38	E715-0396	False	COc1ccc(NC(=O)C2CCN(c3ncnc4c3nc3n4CCCCC3)CC2)cc1Cl	4.42	-0.78	3.82
418727	418727:01:02_10.00	21.2	99	False	HDAC	80.2	0	0	78.7	0	80.2	0	68.3	0	58.3	44.8	0	67.2	39.7	418727:01:03_10.00	0	98	False	Pyrimidine_Synth	11.9	4.5	0	0	0	0	0	0	0	5.1	0	11.9	0	0	Y020-0964	False	O=C1CCCC2=C1C1(CCCC1)NC(Nc1nc3ccccc3o1)=N2	5.75	-1.94	3.04
417587	417587:01:02_10.00	20.9	102	False	LCH	94.4	0	0	69.5	0	70.2	16.1	94.4	45.4	28	37.7	0	62	35.4	417587:01:03_10.00	16.4	102	False	LCH	85	0	0	52.4	0	53.4	8.7	85	46.5	21.3	4.7	0	45.9	15	E715-0114	False	CN(CCNC(=O)C1CCCN(c2ncnc3c2nc2n3CCCCC2)C1)Cc1ccccc1	8.15	4.42	3.26
417573	417573:01:02_10.00	25.2	95	False	LCH	93.8	0	0	69.1	0	72.9	16.7	93.8	19.8	33.7	38.3	0	58.1	36.7	417573:01:03_10.00	24.5	98	False	LCH	91.1	0	0	62.9	0	62.8	10.5	91.1	49.1	22.5	20.9	0	59.5	28.8	E684-0518	False	COc1ccccc1N1CCN(C(=O)C2CCN(S(=O)(=O)c3ccc4c(c3)CC(C)N4C(C)=O)CC2)CC1	3.65	2.55	1.88
417575	417575:01:02_10.00	30.9	100	False	Na_K-ATPase	48.8	0	30.8	39.5	0	43.7	0	20.5	0	48.8	29	0	34.6	0	417575:01:03_10.00	19.2	101	False	BET	35.1	0	17.3	35.1	0	34.1	0	34	0	32.5	0	0	28.2	0	E694-0080	False	COc1cc(Nc2nc3c(S(=O)(=O)c4ccc(C)cc4)nnn3c3ccccc23)cc(OC)c1OC	-2.17	-4.44	4.92
417572	417572:01:02_10.00	15.5	106	False	LCH	82.4	0	0	76.3	0	74.9	33.5	82.4	24.3	36.1	40.8	0	71	38.9	417572:01:03_10.00	8.1	100	False	Tubulin	72.4	0	0	70.8	0	67.8	20.8	69	26.6	48.2	36.1	0	72.4	25.7	E684-0513	False	COc1cc(OC)c(NC(=O)C2CCN(S(=O)(=O)c3ccc4c(c3)CC(C)N4C(C)=O)CC2)cc1Cl	-3.1	-3.68	2.38
418721	418721:01:02_10.00	18.8	98	False	LCH	68.9	0	0	51.3	0	56.8	31.2	68.9	40.2	23.2	18.6	0	50.4	13.3	418721:01:03_10.00	19.5	101	False	MitoStress	56.4	0	2.6	39.4	0	44.1	40.7	51.3	56.4	4.5	36.3	0	47.4	11.5	Y020-0653	False	Nc1nc(CN2CCN(C(c3ccccc3)c3ccccc3)CC2)nc(Nc2ccccc2)n1	7.82	5.23	5.31
417531	417531:01:02_10.00	13.6	106	False	HSP90	64.4	27	2.8	0	7.6	0	64.4	0	43.8	0	9.5	25.5	0	0	417531:01:03_10.00	6.6	98	False	HSP90	62.8	10.4	0	2.4	0	9.5	62.8	3.2	28.3	0	32.6	0	13.5	15.9	E591-0216	False	CC1CCN(c2ccc3nnc(CCC(=O)N4CCN(c5ccccc5F)CC4)n3n2)CC1	2.48	1.29	3
417603	417603:01:02_10.00	49.9	84	False	LCH	95.2	0	0	77.7	0	80.2	24.9	95.2	29.8	41.7	49.8	0	70.1	47	417603:01:03_10.00	0.5	110	False	Uncoupler	37.1	1.8	0	34.8	0	27	0	13.9	0	8.8	26.6	0	27.3	37.1	E717-0479	False	Cc1cccc(CN2CCC(CNC(=O)Cn3ncc4c5ccccc5nc-4c3O)CC2)c1	10.27	9.03	2.58
417413	417413:01:02_10.00	17.6	100	False	MitoStress	70.6	2.3	0	17.1	3.5	13.7	42.5	39.4	70.6	0	11.8	0	33.6	6.2	417413:01:03_10.00	11.6	108	False	LCH	70	0	0	46.1	0	45.9	35.2	70	60.6	3.2	14.3	0	54.2	13.2	E532-1152	False	CC1=C(C(=O)Nc2cc(C(=O)N3CCN(c4cccc(C)c4)C(C)C3)ccc2C)SCCO1	4.49	-1.09	3.99
418723	418723:01:02_10.00	11.9	98	False	HSP90	63.3	0	0	26.7	0	43.2	63.3	21.2	0	16.7	43.8	0	28.7	35.3	418723:01:03_10.00	18.8	90	False	HDAC	66.1	0	0	57.3	0	66.1	53.8	47.4	0	35.9	44.3	0	60.3	41.5	Y020-0782	False	Nc1nc(CN2CCN(c3ccccc3)CC2)nc(Nc2ccc(Cl)cc2)n1	6.02	3.12	4.36
417569	417569:01:02_10.00	17.1	101	False	LCH	90	0	0	80.3	0	83.5	29.6	90	30.2	40.8	54.9	0	74.3	55	417569:01:03_10.00	13.3	114	False	LCH	87.6	0	0	70.2	0	69.4	17.8	87.6	30.1	26.9	30.9	0	58.8	36.5	E677-0030	False	Cc1ccc2nc(N(CCCN(C)C)C(=O)c3ccc(S(=O)(=O)N(C)C)cc3)sc2c1	9.3	-0.6	3.4
417349	417349:01:02_10.00	16.1	88	False	HDAC	81.9	0	0	72.3	0	81.9	44.1	68.5	0	47.6	51.3	0	69.7	48.3	417349:01:03_10.00	1	105	False	HDAC	66	0	0	62.1	0	66	42.1	52.3	22.2	29.6	46.7	0	62.2	41.2	E461-0627	False	CCOCCn1c(=O)c2c(nc3n2CCN3c2ccc(CC)cc2)n(C)c1=O	-1.25	-3.14	2.9
417213	417213:01:02_10.00	40.9	84	False	Tubulin	85.8	0	11.5	78.6	0	81.3	9.6	62	6	61.9	66.1	0	85.8	44.4	417213:01:03_10.00	0.5	94	False	MitoStress	45	19.7	0	0	24.4	0	32	0	45	0	0	29.8	0	0	E141-0881	False	COc1ccc(NC(=O)c2nnn(-c3ccc(OC)c(Cl)c3)c2C)c(OC)c1	-0.81	-4.37	3.49
418740	418740:01:02_10.00	16.6	90	False	HDAC	72.6	0	0	65.8	0	72.6	48.6	67.9	36.5	39.6	46.5	0	68.9	36.9	418740:01:03_10.00	0	93	False	MitoStress	41	0	7.1	19.5	0	18	28.3	17.1	41	11.5	20.6	0	34.6	3.8	Y020-1671	False	COc1ccc(-c2cc(O)nc(N3CCN(Cc4ccccc4)CC3)n2)cc1	8.27	0.15	4.47
417202	417202:01:02_10.00	19.3	90	False	HDAC	82.7	0	0	79.1	0	82.7	34.1	82.5	6.7	42.1	50.7	0	75.2	50.9	417202:01:03_10.00	6.7	96	False	LCH	71.3	0	0	55.7	0	58.7	45.8	71.3	36.3	14.1	23.7	0	64	37.3	E141-0274	False	CCc1ccc(NC(=O)c2nnn(-c3ccc(OC)c(Cl)c3)c2C)cc1	-0.81	-4.82	4.76
417218	417218:01:02_10.00	26.9	110	False	LCH	89	0	0	77.1	0	78.2	36.7	89	37.2	34.7	44.1	0	74.4	48.8	417218:01:03_10.00	24.2	91	False	LCH	79	0	0	64.9	0	66.2	24.8	79	41	34	21.5	0	60.7	31.9	E146-0521	False	O=C(NCCCN(Cc1ccco1)C1CCCC1)c1noc2c1COc1ccccc1-2	9.49	0.03	3.18
417402	417402:01:02_10.00	24.7	97	False	LCH	89	1.5	0	58.7	0	61.9	27.5	89	30.9	22	30.8	0	51.3	42.5	417402:01:03_10.00	29	100	False	LCH	89.6	0	0	59.9	0	62.2	37.5	89.6	46.8	11.7	38.8	0	60.2	38.6	E524-1173	False	Cc1ccc(C)c(N2CCN(CCCNC(=O)CCn3c(=O)c4cccn4c4cccnc43)CC2)c1	8.45	2.65	3.19
417599	417599:01:02_10.00	30.2	101	False	LCH	92.1	0	0	68	0	69.8	17.6	92.1	19.7	33.9	28.1	0	57.8	37.2	417599:01:03_10.00	28.7	91	False	LCH	93	0	0	72.9	0	74.4	25.4	93	41.3	33.3	42.4	0	68.7	42.3	E717-0174	False	CCCn1c2ccccc2c2cnn(CC(=O)NC3CCN(Cc4ccccc4)CC3)c(=O)c21	8.24	2.02	2.98
417532	417532:01:02_10.00	47.3	109	False	LCH	94.2	0	0	70.3	0	72.2	28.3	94.2	33.6	26.6	46.1	0	63.2	45.2	417532:01:03_10.00	37.3	99	False	LCH	92.5	0	0	71.2	0	73.7	25.5	92.5	34.9	33.7	39.8	0	64.2	40.7	E591-0250	False	Cc1ccc(C)c(CN2CCC(CNC(=O)CCc3nnc4ccc(N5CCC(C)CC5)nn34)CC2)c1	9.27	1.87	4.14
417571	417571:01:02_10.00	39.7	93	False	LCH	84.1	0	0	70.5	0	75.9	46.1	84.1	41.7	24.5	46.4	0	66.7	45.6	417571:01:03_10.00	15	104	False	LCH	76.6	8.5	0	60.1	0	55	40.3	76.6	54.1	9.7	35.2	0	63.6	48.6	E684-0501	False	CCOC(=O)c1ccc(NC(=O)C2CCN(S(=O)(=O)c3ccc4c(c3)CC(C)N4C(C)=O)CC2)cc1	-3.07	-3.68	2.45
417403	417403:01:02_10.00	25.9	98	False	LCH	78	0	0	34.3	0	41.1	39.2	78	51.9	0	0	0	41.1	9.2	417403:01:03_10.00	26.3	99	False	MitoStress	60.8	0	0	12.1	8.2	13.3	38.4	53.5	60.8	0	0	4.3	24.5	0	E524-1223	False	Cc1cccc(N2CCN(C(=O)CCCn3c(=O)c4cccn4c4cccnc43)CC2)c1C	4.3	2.61	3.62
417680	417680:01:02_10.00	25.6	101	False	LCH	79.4	0	0	73.2	0	71.6	23.9	79.4	33.6	33.4	52.8	0	66.2	61.4	417680:01:03_10.00	50.4	99	False	LCH	89.4	0	0	83.1	0	82.5	21.4	89.4	27.9	41	53.8	0	71.4	59.2	E922-0503	False	Cc1cccc(-n2ncc(C(=O)Nc3ccc(F)c(Cl)c3)c2C2CCNCC2)c1	9.86	0.93	4.36
417665	417665:01:02_10.00	11.7	108	False	Protein_Synth	55.8	6.9	0	39.2	0	38.9	45.9	34.8	30.9	15.3	55.8	0	42.1	43.2	417665:01:03_10.00	14.7	104	False	HSP90	60.7	0	0	29.5	0	37.5	60.7	35.7	38	21.2	36.7	0	40.5	30.5	E854-6558	False	Cc1ccc(-n2nc3c(=O)n(CCCC(=O)N4CCC(C)CC4)nc(C)c3c2C)cc1	2.53	0.42	3.02
417739	417739:01:02_10.00	21.4	101	False	LCH	87	0	0	74.5	0	73.8	18.5	87	33.6	36.4	45.8	0	69.6	52.2	417739:01:03_10.00	24.4	100	False	LCH	93	0	0	75.6	0	75	12.1	93	34.6	33.6	43.1	0	68.3	43.7	G008-2638	False	Cc1cc(-c2ccc(C)c(S(=O)(=O)Nc3cccc(CN4CCCC4)c3)c2)on1	8.39	1.33	2.66
417753	417753:01:02_10.00	18.8	81	False	Tubulin	82.1	0	0	55.4	0	57.5	32	54	36.7	34.8	46.8	0	82.1	42	417753:01:03_10.00	22.1	86	False	Tubulin	64.6	0	0	37	0	39	49.7	41.6	41.4	17.5	13.4	0	64.6	30.6	G008-4719	False	CCc1ccc(-c2cc(C)no2)cc1S(=O)(=O)N1CCN(c2ccc(OC)cc2)CC1	3.03	1.32	3.63
417685	417685:01:02_10.00	19.5	99	False	LCH	70.8	0	0	52.1	0	55.8	32.9	70.8	58	10.5	39.6	0	57	31.5	417685:01:03_10.00	1.2	105	False	MitoStress	57.3	0	0	37.1	0	35.1	36.1	41.9	57.3	7.6	27.9	0	37.1	22.4	E951-0040	False	CC(C)(C)OC(=O)N1CCC(c2c(C(=O)N3CCN(C4CCCCC4)CC3)cnn2-c2ccc(F)cc2)CC1	8.49	0.38	4.38
417672	417672:01:02_10.00	12.4	96	False	Tubulin	65.1	0	0	57.9	0	59.6	32.2	57.3	57.4	21.1	58.4	0	65.1	30.3	417672:01:03_10.00	2.2	100	False	BET	74	0	0	74	0	71.3	2.5	70.4	19.9	43.3	37.9	0	64.6	33.3	E902-0096	False	CCC1CCCCN1CCCNC(=O)Cn1ncc2c3cc(C)ccc3nc-2c1O	10.57	9.45	2.07
417740	417740:01:02_10.00	43.9	102	False	LCH	78.8	0	0	71.4	0	69	29	78.8	44.1	28.9	51.5	0	68.2	54.8	417740:01:03_10.00	47.5	98	False	LCH	89.7	0	0	76.9	0	78.5	31	89.7	38.6	33.5	49.4	0	73.3	46.2	G008-2641	False	Cc1cc(-c2ccc(C)c(S(=O)(=O)NCC3CCN(Cc4cccc(F)c4)CC3)c2)on1	7.65	1.33	3.73
417695	417695:01:02_10.00	54.6	99	False	MitoStress	89.9	0	0	34.9	0	35.7	33.6	52.2	89.9	11.9	33.6	0	44.9	14.7	417695:01:03_10.00	49.4	99	False	MitoStress	92.4	0	0	37	0	39.1	29.5	57.2	92.4	19.4	29.5	0	45.4	11.4	E959-1741	False	O=S(=O)(c1ccc(-c2ccc(O)nn2)o1)N1CCN(c2cccc(Cl)c2)CC1	1.55	-0.87	2.64
417718	417718:01:02_10.00	31.1	105	False	LCH	81.9	0	0	60.1	0	59.9	23.3	81.9	62.1	16.8	32	0	66	38.5	417718:01:03_10.00	11.4	99	False	Pyrimidine_Synth	18.5	0	7.1	0	0	0	0	0	0	0	0	18.5	0	0	F052-0095	False	Cc1cccc(N2CCN(c3ccc4cc(S(=O)(=O)N5CCCCC5)ccc4n3)CC2C)c1	5.55	4.15	5.41
417687	417687:01:02_10.00	42.7	104	False	LCH	85.3	0	0	68.2	0	65.8	19.6	85.3	51.1	24.1	39.3	0	65.9	45.4	417687:01:03_10.00	54.9	96	False	LCH	94.7	0	0	69.4	0	69.3	17.8	94.7	53.6	25.6	32.8	0	65	37.2	E957-0418	False	CCOCCCN(C)C1CCN(C(=O)c2oc3ccccc3c2NC(=O)Cc2ccc(F)cc2)CC1	9.92	0.73	3.42
417462	417462:01:02_10.00	35.4	102	False	LCH	84.4	0	0	63.4	0	61.7	27.3	84.4	55	14.2	37.4	0	64.5	45.3	417462:01:03_10.00	48.7	99	False	LCH	94.2	0	0	70.4	0	70.9	21.4	94.2	49.9	27.1	40.6	0	65.8	42	E557-3872	False	CC1CCC(NC(=O)C2CCC(CNS(=O)(=O)c3ccc4c(c3)C(C)(C)C(=O)N4C)CC2)CC1	3.2	-4.25	3.7
417681	417681:01:02_10.00	17.4	93	False	LCH	78.6	0	0	56.9	0	57	21	78.6	58.1	19.5	35.1	0	60.9	38.6	417681:01:03_10.00	22.6	105	False	LCH	92.7	0	0	69.1	0	70.7	20.8	92.7	45.7	23.7	44.2	0	63	39.1	E922-0548	False	COc1ccccc1NC(=O)c1cnn(-c2cccc(C)c2)c1C1CCNCC1	9.86	0.93	3.45
417673	417673:01:02_10.00	58.9	66	False	Tubulin	92.1	0	0	73.4	0	71.4	37.4	65.5	28.4	52.1	69.7	0	92.1	57.8	417673:01:03_10.00	50.3	77	False	Tubulin	89.3	0	3.5	73.7	0	73.4	23	71.3	23.2	57.7	41.8	0	89.3	37.3	E902-0105	False	CCOc1ccccc1N(C)C(=O)Cn1ncc2c3cc(C)ccc3nc-2c1O	10.54	-2.77	2.63
417468	417468:01:02_10.00	39.7	97	False	LCH	85.5	0	0	73.4	0	69.2	14.3	85.5	39.6	29.4	50.6	0	71.9	53.9	417468:01:03_10.00	44.2	100	False	LCH	91	0	0	71.4	0	70.5	0	91	24.8	34	30	0	59.5	36.1	E559-0243	False	Cc1nc2sccn2c(=O)c1S(=O)(=O)NCC1CCN(Cc2ccc(Cl)cc2)CC1	7.64	0.2	2.07
417688	417688:01:02_10.00	38	96	False	LCH	84.7	0	0	59.4	0	60	19.9	84.7	61.9	19.3	26.2	0	60.1	33.4	417688:01:03_10.00	48.7	103	False	LCH	91.1	0	0	68.7	0	71.6	23.5	91.1	48.2	29.7	33.5	0	60.7	33.8	E957-1312	False	COc1ccc(OCC(=O)Nc2c(C(=O)N3CCC(N4CCCCC4)CC3)oc3ccccc23)cc1	9.17	0.74	3.36
417626	417626:01:02_10.00	11.4	94	False	MitoStress	60.6	17.7	0	21.3	11.1	18.5	43.8	39.8	60.6	0	30.4	0	39.7	27.4	417626:01:03_10.00	22.6	101	False	MitoStress	61.9	15.8	0	11.2	10.3	8.8	45.2	36.3	61.9	0	3.4	0	27.3	9	E781-0774	False	COc1ccc(Nc2nc(NCc3ccc(C)cc3)nc3c2cnn3C)cc1	5.65	-1.11	4.13
417666	417666:01:02_10.00	11.1	104	False	MitoStress	53.9	20	0	15.9	0	15.2	49.8	22.3	53.9	2.7	41.8	0	28.9	28.8	417666:01:03_10.00	17.4	94	False	HSP90	51.3	35.9	0	0	6.8	0	51.3	0	30.8	0	0	33.3	0	0	E854-6593	False	COc1ccccc1CCNC(=O)CCCn1nc(C)c2c(C)n(-c3ccc(C)cc3)nc2c1=O	1.37	0.37	3.52
417686	417686:01:02_10.00	43	104	False	LCH	82.2	0	0	60.7	0	61.3	20.4	82.2	61	21.1	32.9	0	62.7	36.6	417686:01:03_10.00	49.6	102	False	LCH	93.1	0	0	70.4	0	70.9	15.4	93.1	51	31.5	37	0	63.9	33.3	E951-1043	False	CC(C)(C)OC(=O)N1CCC(c2c(C(=O)NCC3CCN(C4CCCC4)C3)cnn2-c2ccccc2)CC1	9.66	0.72	3.8
417757	417757:01:02_10.00	35.1	78	False	Tubulin	79.6	0	0	59.6	0	59.9	47.5	60	44.5	28.9	57.6	0	79.6	58.5	417757:01:03_10.00	40.8	90	False	Tubulin	81.5	1.2	0	63.8	0	63.9	57.2	70.9	44.5	27.8	52.8	0	81.5	63.7	G008-5085	False	COc1cccc(CNS(=O)(=O)c2cc(-c3cc(C)no3)ccc2C(C)C)c1	1.33	-4.83	3.68
417787	417787:01:02_10.00	10.2	90	False	LCH	63.3	0	0	48.8	0	44.4	25.7	63.3	59.2	2.5	28.6	0	55.2	30.7	417787:01:03_10.00	7.3	103	False	LCH	78.8	0	0	66.8	0	63.6	12.3	78.8	47.5	25.6	32.3	0	66.5	25.6	G119-0774	False	CCn1c(C)c(C)c2cc(C(=O)NCCCN3CCN(C)CC3)ccc21	8.31	3.35	2.37
417609	417609:01:02_10.00	15.7	97	False	Tubulin	81.7	0	0	74.7	0	72.5	36.2	68.2	29.4	35.9	68.3	0	81.7	54	417609:01:03_10.00	7.9	84	False	LCH	72	0	0	67.2	0	67.6	32.8	72	29.1	43.1	29.6	0	68.9	37.1	E717-0682	False	CCCN(C(=O)Cn1ncc2c3ccccc3nc-2c1O)c1ccccc1C	10.25	-3.07	3.35
417631	417631:01:02_10.00	22.1	95	False	LCH	70.8	0	0	62.3	0	65.5	39.8	70.8	44.6	20.2	36.7	0	64.8	40	417631:01:03_10.00	35.9	96	False	HDAC	76.4	0	0	66.8	0	76.4	40.7	71.6	33.3	27.1	49.4	0	62.2	35.5	E796-0216	False	COc1ccccc1Nc1nn2c(=O)c3ccc(C(=O)N4CCCCC4)cc3nc2s1	2.3	0.52	3.95
417831	417831:01:02_10.00	43.5	104	False	LCH	88.3	0	0	69.6	0	68.5	16.2	88.3	48.7	27	38.3	0	66.2	47.1	417831:01:03_10.00	33.3	98	False	LCH	88.6	0	0	57.2	0	55.1	7.1	88.6	46.5	15.1	6.3	0	52.6	32.8	G261-0350	False	Cc1cc2c3c([nH]c2cc1S(=O)(=O)NCc1ccc(CN2CCCCCC2)o1)CC(C)(C)CC3=O	8.85	-2.34	3.46
417634	417634:01:02_10.00	21.4	107	False	MitoStress	73.6	0	0	50	0	47.3	21.7	66.6	73.6	13.5	37.4	0	60.4	25.1	417634:01:03_10.00	0.9	100	False	LCH	65.8	0	0	54.6	0	56.4	32.2	65.8	53.6	20.4	36.1	0	55.7	27.3	E844-0238	False	Cc1ccc(C)c(Cn2nc3c4ccccc4n(Cc4ccccc4)cc-3c2=O)c1	3.49	-2.51	5.72
417719	417719:01:02_10.00	16.4	93	False	LCH	75.9	0	0	60.9	0	62.2	30.2	75.9	45.6	14.9	37.4	0	69.2	38.3	417719:01:03_10.00	0.2	101	False	HSP90	31.6	3.2	0	0	0	0	31.6	9.3	22.2	0	0	18.3	0	0	F052-0177	False	O=S(=O)(c1ccc2nc(N3CCN(c4ccccc4F)CC3)ccc2c1)N1CCCCC1	5.53	-0.28	4.62
417738	417738:01:02_10.00	36.1	102	False	LCH	78.9	0	0	59.3	0	61.1	34.3	78.9	53.6	16.2	42.2	0	63.6	41.6	417738:01:03_10.00	50.3	94	False	LCH	85.5	0	0	69.3	0	74.3	32.9	85.5	48.5	31.6	45.9	0	70.6	39.4	G008-2563	False	Cc1cc(-c2ccc(C)c(S(=O)(=O)NCCCN(Cc3ccccc3)C(C)C)c2)on1	9.43	1.33	3.64
417756	417756:01:02_10.00	28.8	95	False	LCH	69.6	0	0	56.9	0	54.1	30.9	69.6	43.5	14	31.6	0	62.4	35.1	417756:01:03_10.00	49.2	95	False	LCH	82.8	0	0	68.2	0	71.4	34	82.8	49.4	21.5	47.5	0	70.7	38.1	G008-5067	False	CC(=O)c1ccc(N2CCN(S(=O)(=O)c3cc(-c4cc(C)no4)ccc3C(C)C)CC2)cc1	1.47	0.78	3.63
417682	417682:01:02_10.00	49.2	99	False	LCH	90.6	0	0	71.6	0	71.1	21.8	90.6	37.7	28.4	49.1	0	66	53	417682:01:03_10.00	67	99	False	LCH	95.2	0	0	77.9	0	78.2	19	95.2	32.6	37.4	50.9	0	70	50.2	E922-1085	False	COc1ccc(-n2ncc(C(=O)Nc3ccc(OC(F)(F)F)cc3)c2C2CCNCC2)cc1	9.86	0.94	4.37
417453	417453:01:02_10.00	11.9	95	False	Tubulin	71.2	0	9.7	59.4	0	61.2	23.3	51	37.7	32.4	63	0	71.2	37.3	417453:01:03_10.00	0.2	105	False	MitoStress	36.4	9.2	0	0	10.3	0	0	0	36.4	0	0	26.1	0	0	E554-0174	False	COc1ccc(-c2noc(CC(=O)Nc3ccc(C)cc3Cl)n2)cc1	-2.4	-4.89	4.55
417754	417754:01:02_10.00	30.7	101	False	LCH	78.9	0	0	65.9	0	63.4	32.9	78.9	51	19.4	45.9	0	66.5	47.9	417754:01:03_10.00	30.1	93	False	LCH	84.2	0	0	64	0	64.8	25.7	84.2	51.2	14.9	32.9	0	59.3	31.8	G008-4804	False	CCc1ccc(-c2cc(C)no2)cc1S(=O)(=O)NCCN1CCC(C)CC1	8.15	1.32	2.89
417778	417778:01:02_10.00	12.4	92	False	LCH	78.6	0	0	60.3	0	55.9	19	78.6	60.1	21.3	39.5	0	63.7	39.4	417778:01:03_10.00	11.6	92	False	LCH	86.5	0	0	59.6	0	57.7	10.7	86.5	62.7	20.8	21.9	0	59	31.3	G070-1563	False	COC(=O)c1cc(S(=O)(=O)NCC2CCN(Cc3cc(C)ccc3C)CC2)cn1C	8.65	-7.12	3.03
417788	417788:01:02_10.00	26.8	92	False	LCH	71.9	0	0	53	0	56.6	34.8	71.9	57	10.9	38.5	0	60.6	38.1	417788:01:03_10.00	33.5	110	False	LCH	81.6	0	0	62.1	0	62.5	26.3	81.6	54.1	13.8	30.9	0	61.3	30.6	G119-1206	False	CCN1CCN(C(=O)c2ccc3c(c2)c(C)c(C)n3Cc2ccccc2)CC1	7.7	-0.55	4.24
417683	417683:01:02_10.00	24.4	105	False	LCH	86.5	0	0	61.5	0	59.8	15.2	86.5	51.1	18.6	37	0	58.3	45.1	417683:01:03_10.00	27.1	89	False	LCH	91.7	0	0	61	0	60	9.7	91.7	39.2	16	26.6	0	53.6	41.7	E922-2165	False	Cc1c(Cl)cccc1-n1ncc(C(=O)Nc2ccccc2F)c1C1CCNCC1	9.86	0.92	4.36
418121	418121:01:02_10.00	10.4	89	False	MitoStress	66	9.7	7.7	0	26.1	0	52.9	15.7	66	0	0	40.8	12.3	0	418121:01:03_10.00	2.1	107	False	HSP90	44.3	0	0	12.5	0	18.5	44.3	19.8	12.6	13.1	1.8	0	7.9	0	K284-1914	False	COc1ccccc1NC(=O)CSc1nc2ccccc2c(=O)n1CC1CCCO1	1.91	-4.06	3.23
418308	418308:01:02_10.00	18	83	False	Pyrimidine_Synth	61.1	24.5	2.3	0	47.4	0	41.2	0	59.5	0	0	61.1	0	0	418308:01:03_10.00	17.3	93	False	Pyrimidine_Synth	68.2	54.9	0	0	67.4	0	30	0	51.1	0	0	68.2	0	0	K784-3451	False	Cc1ccc(CNC(=O)c2cnn3c(C(F)(F)F)cc(-c4ccccc4)nc23)cc1	-0.13	-1.27	4.8
418294	418294:01:02_10.00	16.1	97	False	MitoStress	72.6	6	2.1	0	54	0	29.5	29.3	72.6	0	0	29.3	19.5	0	418294:01:03_10.00	6.4	100	False	LCH	62.3	0	11.6	44	0	42.2	19	62.3	57.1	7.8	17.8	0	54.2	4.8	K783-5575	False	COc1ccc(NC(=S)N(CCCN2CCOCC2)Cc2cn(C)c3ccccc23)cc1OC	6.48	-4.59	3.81
418237	418237:01:02_10.00	26.1	78	False	Tubulin	73	0	22.1	50.7	0	51.7	21.5	54.8	9	31.3	41.5	0	73	32.3	418237:01:03_10.00	0.9	96	False	LCH	42.5	0	29.8	28.9	6.5	32.2	0	42.5	17.8	27.3	22.9	0	32.9	3.5	K505-0669	False	COc1ccc(-n2c(/C=C/c3cccc(F)c3)nc3ccccc3c2=O)c(OC)c1	0.36	-4.71	4.84
418111	418111:01:02_10.00	20.4	73	False	Tubulin	78.6	0	0.9	37.3	16.3	29.5	25.7	42.4	41.9	22.4	30.1	0	78.6	39.5	418111:01:03_10.00	20.7	84	False	Tubulin	68.5	0	0	43.1	17	35.3	0	55.6	25.1	25.5	0	0	68.5	32.7	K272-1444	False	COc1ccc(N2C(=S)NC3c4cc(Cl)ccc4OC2(C)C3C(=O)N(C)C)cc1	3.5	-4.59	3.47
418391	418391:01:02_10.00	10.7	94	False	MitoStress	71.6	0	0	26	3.3	23.2	11.5	62.1	71.6	4.8	0	0	28.8	0	418391:01:03_10.00	4.8	96	False	LCH	75.1	0	1.9	47.3	0	47.8	18.2	75.1	60.1	6.2	10.3	0	51.9	7.8	K786-5712	False	CCC1Oc2ccccc2N(CC(=O)NCCCN2CCN(c3ccc(OC)cc3)CC2)C1=O	8.4	1.95	2.26
418081	418081:01:02_10.00	33.3	96	False	LCH	75.6	0	0	56.4	0	63	49.8	75.6	61.8	20	44.3	0	62.8	41.3	418081:01:03_10.00	17.4	100	False	LCH	76	0	0	58.8	0	61.1	22.9	76	35.1	38.8	24	0	52.8	34.3	K221-3011	False	CCOc1cc2[nH]c(=O)n(CCCN3CCN(c4ccc(OC)cc4)CC3)c(=O)c2cc1OCC	8.31	-0.2	3.32
418284	418284:01:02_10.00	16.4	107	False	LCH	78.4	2.7	0	41.6	3	43.5	28.1	78.4	60.7	0	8.6	0	48.2	25	418284:01:03_10.00	13.6	106	False	LCH	68.8	6.8	0	31.3	6.3	30.7	26	68.8	51	0	0	0	36.9	13.8	K781-9629	False	CC(C)c1ccc(NC(=O)c2cc(S(=O)(=O)N3CCN(c4ccccc4)CC3)ccc2F)cc1	2.42	-4.52	5.24
418286	418286:01:02_10.00	15.2	97	False	LCH	75.2	0	0	57	0	63.2	40.8	75.2	52.2	13.9	31.7	0	62.1	47.8	418286:01:03_10.00	25.6	100	False	LCH	79.4	0	0	71.9	0	75.8	33.8	79.4	42.6	30.2	45.2	0	69.6	47.2	K783-0105	False	CCCCCCNC(=O)c1ccc(CNS(=O)(=O)c2ccc(OC)cc2)cc1	0.07	-4.85	3.66
418368	418368:01:02_10.00	12.8	97	False	Tubulin	70.5	0	17.4	62.8	0	63.7	5.8	66.3	34	40.6	34.6	0	70.5	22.1	418368:01:03_10.00	22.1	92	False	Tubulin	70.4	0	2	55	0	59.5	47.3	68.2	57	18.2	40.8	0	70.4	32.4	K786-2709	False	COc1ccc(NC(=S)N/N=C/c2cccn2Cc2ccccc2F)cc1	-0.16	-5.04	4.84
418132	418132:01:02_10.00	16.9	101	False	LCH	84.2	0	0	61.2	0	59.8	20.8	84.2	61	18.2	27.5	0	58.1	28.9	418132:01:03_10.00	12.6	100	False	LCH	82.5	0	0	53.3	0	57.7	35	82.5	64.8	9.3	30.2	0	60.9	30.6	K284-3199	False	CC1CCN(CCCn2c(SCC(=O)NC3CCCC3)nc3ccccc3c2=O)CC1	8.42	2.39	3.53
418057	418057:01:02_10.00	11.1	90	False	MitoStress	78.1	16.9	0	0.4	47.6	1.4	22.6	30.5	78.1	0	7.6	3.5	13.7	0	418057:01:03_10.00	0	100	False	Protein_Synth	41	23.2	0	0	6.6	0	28.5	0	0.5	0	41	0	2.5	24.6	J033-0213	False	O=C(CSc1nc(O)c2ccccc2n1)Nc1ccccc1C(F)(F)F	2.05	-3.64	4.5
418283	418283:01:02_10.00	11.2	99	False	LCH	66.8	0	0	51.2	0	54.4	40.4	66.8	49.4	10.6	47.4	0	59	44.9	418283:01:03_10.00	4.5	94	False	LCH	59.9	0	0	46.1	0	45.7	35.4	59.9	36.1	10.5	30.5	0	44	30.7	K781-9558	False	CCc1ccc(NC(=O)c2cc(S(=O)(=O)N3CCCC3)ccc2F)cc1	-4.52		3.63
418371	418371:01:02_10.00	13.1	94	False	LCH	34.4	0	0	8.3	0	6.2	0	34.4	24.5	0	0	7.2	2.4	0	418371:01:03_10.00	3.8	99	False	LCH	79.3	0	0	54.2	0	55.8	23.6	79.3	63.6	8.5	36.1	0	57.1	26.3	K786-3373	False	CCCN1CCN(CCCNC(=O)CN2C(=O)COc3ccc(C(C)(C)C)cc32)CC1	8.69	3.48	1.86
418067	418067:01:02_10.00	22.8	96	False	LCH	76.2	4.1	0	44.6	11.6	40	28	76.2	71.1	0	21	0	57.5	28.6	418067:01:03_10.00	24.7	105	False	LCH	86.5	0	0	64.9	0	64.1	26.5	86.5	62.2	19.1	38.2	0	70.2	30.4	K089-0185	False	COc1ccc(/C=N/NC(=O)c2cccnc2)cc1CN1CCc2cc(OC)c(OC)cc2C1C	7.13	3.51	3.39
418087	418087:01:02_10.00	15	95	False	LCH	74.8	0	0	44.5	0	45.5	29.8	74.8	68.8	6.3	19.9	0	52.6	23.5	418087:01:03_10.00	2.9	98	False	LCH	65.7	23	0	34.6	8.8	34.3	27.6	65.7	62.1	6.7	1.4	0	43.9	24.2	K227-0621	False	COc1ccccc1NC(=O)c1cc2c(CO)cnc(C)c2o/c1=N\c1cc(OC)c(OC)c(OC)c1	4.3	-1.96	2.67
418127	418127:01:02_10.00	10.9	105	False	MitoStress	42.1	26.1	0	0	12.8	0	13.4	15.8	42.1	0	0	31.6	0	0	418127:01:03_10.00	0.3	100	False	MitoStress	55.5	37.6	0	0	45.1	0	28.9	0	55.5	0	0	46.7	0	0	K284-2805	False	CCOC(Cn1c(SCC(=O)Nc2cc(C)on2)nc2ccccc2c1=O)OCC	1.9	-0.66	3.08
418356	418356:01:02_10.00	40.6	79	False	MitoStress	62.2	0	22.9	43.1	0	47.1	29.2	59	62.2	26.9	41.4	0	57.5	20.9	418356:01:03_10.00	38	92	False	LCH	72.4	0	3.5	59.8	0	58.2	16.8	72.4	58.7	35.6	44	0	70.9	40.6	K786-1781	False	Cc1ccc(Cn2cccc2/C=N/NC(=S)Nc2ccc(C)cc2)cc1	0.57		5.88
418350	418350:01:02_10.00	27.8	92	False	LCH	79.8	0	0	69.3	0	67.2	38.4	79.8	48.1	14.7	43.6	0	70.4	59.1	418350:01:03_10.00	30.6	99	False	LCH	82.9	0	0	71.3	0	67.1	20.8	82.9	39.7	23.8	31.8	0	67	39.9	K786-1113	False	Cc1c(C(=O)Nc2ccc(F)cc2)oc2ccc(S(=O)(=O)N3CCCC3)cc12	-3.01	-5.33	3.26
418375	418375:01:02_10.00	11.9	98	False	MitoStress	74.4	7.2	0	5.2	20.2	0	35.4	36.1	74.4	0	0	12	20.3	0	418375:01:03_10.00	7.1	96	False	MitoStress	60.4	0	0	31.6	0	32.3	31	56.9	60.4	4.3	7.5	0	34.7	0	K786-4176	False	O=C(CN1C(=O)CSc2ccc(S(=O)(=O)N3CCCCCC3)cc21)NCCc1ccccc1	1.7	-6.35	2.35
418084	418084:01:02_10.00	16.2	93	False	LCH	73.3	0	0	56.3	0	60.7	52.5	73.3	49.6	12.4	39.8	0	62.6	45.4	418084:01:03_10.00	21.2	112	False	LCH	81.1	0	0	71.9	0	75.3	24.5	81.1	16.5	44.2	29.8	0	64.7	37.4	K221-3477	False	COc1ccc(CCn2c(=O)[nH]c3cc(C(=O)N4CCN(c5ccccc5)CC4)ccc3c2=O)cc1OC	3.42	-1.13	4.35
418222	418222:01:02_10.00	28.5	87	False	BET	82	0	0	82	0	78.6	33.9	73.8	0	52.2	60.7	0	81.9	72.5	418222:01:03_10.00	28	95	False	HDAC	87.2	0	0	84.4	0	87.2	40.6	78.2	0	48.7	57.1	0	79.6	60.7	K405-2896	False	COc1ccccc1CNc1ncnc2c1cnn2-c1ccc(Cl)cc1	4.29	-1.8	3.76
418025	418025:01:02_10.00	15.9	91	False	LCH	83.9	0	0	55.6	0	58.4	40.4	83.9	59	11.8	36	0	64.6	42.2	418025:01:03_10.00	12.4	103	False	LCH	83.2	0	0	61.1	0	62.5	21.4	83.2	40.2	29.6	30.1	0	59.3	26.7	G856-4969	False	O=S(=O)(NCC(c1ccco1)N1CCN(c2ccccc2F)CC1)c1ccc2c(c1)OCCO2	7.29	-2.36	3.06
418278	418278:01:02_10.00	19	89	False	LCH	73.5	0	0	51	0	50.2	40.2	73.5	59.1	11.6	27.9	0	61.4	36.2	418278:01:03_10.00	9.3	104	False	LCH	70.2	0	0	53.7	0	57.8	46.7	70.2	46.9	5.7	45.7	0	60.6	34.2	K781-7742	False	CCCCN(CC)S(=O)(=O)c1ccc(F)c(C(=O)Nc2cccc(C)c2C)c1	-4.23		4.97
418009	418009:01:02_10.00	15.4	77	False	Tubulin	83.1	0	0	51.3	0	47.2	30.7	55	41.2	33.9	30.7	0	83.1	48.2	418009:01:03_10.00	8.6	95	False	Tubulin	59.7	45.5	0	11.3	44.2	0	28.5	30.5	41.3	0	0.7	6.9	59.7	46.4	G856-2421	False	CCCCN(C(=O)c1cccc(S(=O)(=O)N2CCCCC2)c1)C1CCS(=O)(=O)C1	0.75		1.28
418045	418045:01:02_10.00	12.6	94	False	MitoStress	72.9	0	0	47.2	8.6	46.2	34.9	67.5	72.9	8.3	30.8	0	66.7	33.5	418045:01:03_10.00	7.1	94	False	LCH	74.3	0	0	46.8	0	47.9	25.3	74.3	56.5	13.2	19.8	0	51.7	26.6	G864-0189	False	C=CCn1c(SCC(=O)N2CCC(C)CC2)nc2c3ccccc3nc-2c1O	2.7	0.15	3.77
418361	418361:01:02_10.00	13.8	102	False	LCH	81.5	0	0	58.1	0	58.2	11.3	81.5	56.4	12.6	23.8	0	59.5	26.3	418361:01:03_10.00	8.8	100	False	LCH	81.2	0	0	64.2	0	64.2	20.2	81.2	56	25.5	34.2	0	64.1	33.6	K786-2183	False	CCN(CC)CCNC(=O)c1ccc(Sc2ccc(C)cc2)c(NC(C)=O)c1	9.04	-0.45	3.72
418071	418071:01:02_10.00	45.8	103	False	LCH	91.8	0	0	71.1	0	70	27.5	91.8	58.1	23.5	47.2	0	67.3	42.8	418071:01:03_10.00	51.3	104	False	LCH	92.2	0	0	68.1	0	69.4	20.8	92.2	41.2	30.1	29.8	0	60.9	29.5	K216-8185	False	CCc1nc2ccc(C(=O)NCCCN3CCN(c4ccccc4F)CC3)cc2nc1CC	8.24	1.95	4
417985	417985:01:02_10.00	21.6	94	False	LCH	88.4	4.5	0	54.2	0	54.6	17	88.4	43.9	8.7	15.6	0	48	38.6	417985:01:03_10.00	12.1	90	False	LCH	89.8	0	0	64.4	0	63.5	21.8	89.8	40.1	26.6	26.7	0	62.3	44.4	G786-1682	False	CCc1nc(SCC(=O)Nc2ccc(F)cc2)c2c(=O)n(C)c(=O)n(C)c2n1	0.58	-3.6	2.84
418236	418236:01:02_10.00	10.4	94	False	LCH	71.2	6.9	0	38.6	0	40.8	40.4	71.2	58.5	0	8.8	0	50.5	24	418236:01:03_10.00	12.8	103	False	MitoStress	58.4	0	0	25.2	0	34.1	55.7	41.2	58.4	7.6	22.5	0	45.1	6.5	K415-0151	False	COc1ccc(-c2cnnn2-c2ccc(NC(=O)/C=C/c3ccc(OC)c(OC)c3)cc2)cc1	0.3	-3.19	4.37
418309	418309:01:02_10.00	41.1	93	False	LCH	93.6	0	0	71.6	0	69.9	15.1	93.6	50.8	31.2	41.5	0	68.9	46.9	418309:01:03_10.00	28.8	98	False	LCH	93	0	0	72.1	0	72.6	4.8	93	16.6	36.3	33.8	0	61.1	42.8	K784-3480	False	Cc1ccc(Sc2cc(C(=O)NCCN(C)C)c3ccccc3n2)cc1	8.51	0.99	4.52
417969	417969:01:02_10.00	41.5	83	False	Tubulin	89.4	0	0	64.2	0	58.5	33.8	57.4	31.2	46.2	59.7	0	89.4	59.2	417969:01:03_10.00	32.5	78	False	Tubulin	86.2	0	0	58.2	0	52.3	21.9	61.4	37.7	40.1	37.7	0	86.2	48.1	G678-0483	False	COc1ccccc1N1CCN(S(=O)(=O)CCNC(=O)c2cc(OC)c(OC)c(OC)c2)CC1	1.38	-0.02	1.05
418392	418392:01:02_10.00	16.9	99	False	LCH	84.2	0.1	0	56.1	0	51.2	10.3	84.2	66.1	13.5	19.5	0	58.2	35.8	418392:01:03_10.00	16.9	98	False	LCH	87	0	0	62.6	0	63	18	87	48	20.9	24	0	55.2	24.8	K786-5734	False	CCC1Oc2ccc(C)cc2N(CC(=O)NCCCN2CCN(Cc3ccccc3)CC2)C1=O	8.11	3.23	2.77
416055	416055:01:02_10.00	49.6	73	False	Tubulin	66.3	0	33	43.6	3.1	49.5	11.3	52.6	58.7	27.7	46.7	0	66.3	19.3	416055:01:03_10.00	0.2	103	False	AKT_PI3K_MTOR	45.4	45.4	0	0	17.8	0	0	0	29.7	0	0	36.6	0	0	C350-0092	False	Cc1ccc2c(c1)ncc1c(-c3ccccc3)nn(-c3cccc(F)c3)c12	4.71	-1.6	5.92
418828	418828:01:02_10.00	18.5	92	False	LCH	77.4	0	0	67.6	0	67.2	22.4	77.4	33.2	42.9	25.1	0	70.8	35.3	418828:01:03_10.00	7.6	94	False	MitoStress	62.3	0	0.9	17.9	3.3	14.9	52.9	34.9	62.3	0	15.3	0	47	8.6	Y030-8059	False	COC(=O)c1ccccc1NC(=O)c1cccc(NC(=O)C(C)C)c1	-3.52	-4.21	4.2
418489	418489:01:02_10.00	10.5	105	False	LCH	76	0	0	73.2	0	68.5	12.2	76	18.4	34.1	38	0	69.5	56	418489:01:03_10.00	1.6	101	False	LCH	44.1	23.5	0	12.8	14.9	8.2	17.4	44.1	30.9	0	0	0.7	15.3	6.6	K788-2412	False	CSc1cccc(NC(=S)N(CCC(C)C)C(C)c2ccncc2)c1	5.01		5.38
418536	418536:01:02_10.00	10.7	105	False	LCH	76.8	0	0	42.5	0	44.9	27.5	76.8	65.8	0	13.8	0	48	17.9	418536:01:03_10.00	9.5	101	False	MitoStress	61.3	0	0	20.8	0	21.1	31.5	54.9	61.3	0	0	0	26.2	0	K788-8195	False	O=C(NCCN1CCN(Cc2ccccc2)CC1)c1ccc(CS(=O)(=O)c2ccc(Br)cc2)o1	8.08	3.19	3.1
418544	418544:01:02_10.00	21.2	104	False	LCH	90.1	0	0	63.4	0	61.4	17.4	90.1	56.3	20.5	22.1	0	59.4	29.5	418544:01:03_10.00	19.7	99	False	LCH	83.6	0	0	66.2	0	70	29.6	83.6	51	20.1	31.9	0	67.1	33.2	K788-9647	False	CCCCNS(=O)(=O)c1ccc2nc(-c3cccnc3)cc(C(=O)NCCCN(CC)CC)c2c1	9.66	4.27	2.54
418787	418787:01:02_10.00	22.5	95	False	Tubulin	77	0	11.9	65.1	0	63.5	27.9	67.4	37.2	23.8	62	0	77	43.8	418787:01:03_10.00	21.6	95	False	LCH	87.1	0	0	73.1	0	72.6	17.6	87.1	50.8	37.8	50	0	77.2	43.8	Y030-0015	False	COc1cccc(NC(=O)c2cccc(C(=O)Nc3cccc(OC)c3)c2)c1	-3.62	-4.17	3.84
418778	418778:01:02_10.00	42.7	94	False	HDAC	70	0	24.3	61	0	70	0	51.6	8.3	58.7	52.4	0	62	16.7	418778:01:03_10.00	36.1	105	False	HDAC	71.6	0	19.3	67.6	0	71.6	5.5	66.6	27.7	56.1	48.3	0	71.2	22.4	Y020-7265	False	Cc1ccccc1NC(=O)c1cn2c(nc3ccccc32)c(C#N)c1C	3.71	-4.11	4.14
418572	418572:01:02_10.00	16.9	92	False	MitoStress	82.3	15.4	0	0	40.1	0	16.2	20.1	82.3	0	0.3	14.6	4.9	0	418572:01:03_10.00	0	95	False	HDAC	46.5	0	25.6	38.8	0	46.5	0	33.7	0	43.7	9.2	0	30.2	0	K844-0815	False	CCCn1c(=O)c(C(=O)NCc2ccccc2Cl)c(O)c2ccccc21	0.71	-3.22	2.92
416064	416064:01:02_10.00	29.4	91	False	Tubulin	76	0	0	66.1	0	65.8	42.1	74.7	47	26.3	58.9	0	76	59.1	416064:01:03_10.00	0.5	103	False	MitoStress	51.8	14.6	4.6	0	0	0	22.5	8.7	51.8	0	0	7.7	2.8	0	C350-0687	False	COc1cccc(-c2nn(-c3ccccc3)c3c2cnc2ccc(F)cc23)c1	3.47	-1.47	5.25
418508	418508:01:02_10.00	29.2	84	False	DNA_Synth	65.3	50.4	0	0	65.3	0	42.5	24.3	52	0	0	50.2	0	0	418508:01:03_10.00	24	103	False	LCH	67.4	17.8	0	35.3	0	39.6	41.8	67.4	34.5	0	9.3	0	30.7	28.1	K788-3582	False	CCN1CCCc2cc(CN(CCN3CCOCC3)C(=S)Nc3cccc(Cl)c3)ccc21	7.61	6.75	5.29
416058	416058:01:02_10.00	19.3	88	False	MitoStress	63.4	4.5	21.5	0	57.9	0	19.2	27.2	63.4	0	0	19.4	21.6	0	416058:01:03_10.00	0.5	88	False	MitoStress	31.1	0	17.6	7	0	13.9	14.9	12.4	31.1	25.5	0	0.8	5.1	0	C350-0213	False	Cc1ccc(-c2nn(-c3cccc(Cl)c3)c3c2cnc2ccccc23)cc1	4.4	-1.59	6.39
416101	416101:01:02_10.00	19.2	100	False	MitoStress	60.4	13.8	0	19.1	12.8	16.9	40.2	57.6	60.4	0	0	0	34.8	8.2	416101:01:03_10.00	6.4	102	False	MitoStress	56.7	42	0	0	50.6	0	39.1	20.5	56.7	0	0	33.4	7.5	0	C380-0559	False	CC(C)NC(=O)c1ccc2c(c1)N(Cc1c(F)cccc1Cl)C(=O)c1ccccc1S2	0.08	-3.5	5.46
416098	416098:01:02_10.00	12.6	95	False	Tubulin	70.2	0	27.4	57	0	57.5	0.4	64.2	42.9	38	47.4	0	70.2	18.2	416098:01:03_10.00	0.2	106	False	LCH	32.5	18.3	0	0	19.1	0	0	32.5	23.8	0	0	13.7	0	0	C374-1597	False	CCOc1ccc(-n2c(C)nc3c(cnn3-c3ccc(Cl)cc3)c2=O)cc1	-2.23	-4.39	3.63
418540	418540:01:02_10.00	41.8	82	False	LCH	85.8	0	0	71.5	0	68.6	35.4	85.8	54.6	35.5	44.5	0	83.1	47.8	418540:01:03_10.00	45.1	88	False	LCH	83.8	0	0	63.6	0	59.9	24	83.8	55.1	28	23.8	0	72	37	K788-8885	False	COc1ccc(/C=C2/Sc3ccc(C(=O)N4CCOCC4)cc3NC2=O)cc1OC	0.39	-3.64	2.12
418571	418571:01:02_10.00	20.2	112	False	LCH	68	0	0	56.9	0	54.4	33.8	68	51.6	6.2	29.9	0	60.5	32.7	418571:01:03_10.00	5.2	103	False	MitoStress	57.7	9.4	0	28.7	0	23.6	36.7	38.5	57.7	0	11.4	0	36.9	16.6	K839-0098	False	CC(C)C(=O)NC(c1ccc(N(C)C)cc1)c1c(O)ccc2ccccc12	4.82	1.96	4.74
418520	418520:01:02_10.00	13.8	105	False	LCH	89.4	0	0	72.1	0	66.2	12.6	89.4	49.8	16.5	48.8	0	65.3	47.5	418520:01:03_10.00	8.1	106	False	LCH	74	0	0	47.1	0	42.5	14.1	74	61.3	4.8	2.2	0	47.7	19.8	K788-4653	False	CCC1CCCCN1CCCNC(=O)c1ccc(CS(=O)(=O)Cc2ccc(Cl)cc2)o1	9.36	0.15	2.98
416089	416089:01:02_10.00	21.1	99	False	BET	77.8	0	0	77.8	0	76.9	42.4	77.2	18.9	35.7	47.8	0	72.9	59.2	416089:01:03_10.00	11.6	103	False	BET	73.5	0	0	73.5	0	72.8	37.6	72	18.3	42.8	36.3	0	68.3	44.4	C368-0138	False	CCOc1ccc(NC(=O)c2nnn(CC(=O)Nc3ccccc3OCC)c2N)cc1	0.62	-4.5	2.72
418503	418503:01:02_10.00	37.3	101	False	LCH	94.7	0	0	66.8	0	66.5	11.4	94.7	48.6	25	36.9	0	62.8	42.9	418503:01:03_10.00	32.1	94	False	LCH	94.1	0	0	68.8	0	68.7	12.3	94.1	42.4	26.5	40.6	0	62.8	41.5	K788-2935	False	COc1ccccc1N1CCN(C(=O)C2CCC(CNS(=O)(=O)c3ccc(NC(C)=O)cc3)CC2)CC1	3.81	2.58	2.6
416056	416056:01:02_10.00	10	90	False	MitoStress	67.1	0	40.6	0	48	0	31.4	19.9	67.1	0	1	18.6	18.6	0	416056:01:03_10.00	0.2	88	False	MitoStress	41.4	0	34.5	0	0	0	0	3.6	41.4	11.8	0	15.3	0.5	0	C350-0158	False	Clc1cccc(-n2nc(-c3ccccc3)c3cnc4cc5c(cc4c32)OCCO5)c1	4.74	-1.11	5.39
418561	418561:01:02_10.00	11.2	97	False	DNA_Synth	48.5	8.7	34.5	0	48.5	0	30.2	16.8	44.5	0	0	23.3	13.6	0	418561:01:03_10.00	29.7	87	False	DNA_Synth	78.5	57.6	8.1	0	78.5	0	29.9	0	28.9	0	0	59.3	0	0	K832-3669	False	Fc1ccccc1/C=C1\CCCC2=C1Nc1nnnn1C2c1ccccc1F	-0.63	-3.32	4.23
418852	418852:01:02_10.00	17.3	90	False	LCH	85.9	0	0	80.6	0	77.7	24.7	85.9	31.1	29.6	58.3	0	80.6	54.9	418852:01:03_10.00	1.7	100	False	Tubulin	73.2	0	0	67.5	0	72.6	45.1	61.5	26.3	31.6	49.4	0	73.2	47.9	Y031-0121	False	O=C(Cc1c(F)cccc1Cl)Nc1ccc(S(=O)(=O)N2CCCC2)cc1	-5.2		3.25
418542	418542:01:02_10.00	22.1	98	False	LCH	68.5	0	0	36.1	0	38.2	43.8	68.5	59.9	0	5.4	0	48.5	16.1	418542:01:03_10.00	0.7	102	False	HDAC	54.4	0	9.3	51.1	0	54.4	18.1	40.4	9.6	32.6	34.6	0	46	9.8	K788-9255	False	COc1ccccc1-c1c(C)nn2c(N3CCN(c4ccccc4OC)CC3)cc(C)nc12	2.45	1.76	4.18
418495	418495:01:02_10.00	31.6	100	False	LCH	93.6	0	0	67.6	0	67.7	24	93.6	53.9	23.3	43.1	0	65.6	44.1	418495:01:03_10.00	30.9	106	False	LCH	92	0	0	64.9	0	64.3	20.1	92	51.9	17.5	33.4	0	60.6	34.5	K788-2828	False	COc1ccc(N2CCN(CCCNC(=O)c3ccc(CS(=O)(=O)c4ccc(Cl)cc4)o3)CC2)cc1	8.4	0.3	3.01
418486	418486:01:02_10.00	32.3	97	False	LCH	92.9	0	0	76.4	0	75.2	11	92.9	40.8	41.4	42.9	0	67.6	46.6	418486:01:03_10.00	17.3	91	False	LCH	93.4	0	0	75.9	0	73.9	12.4	93.4	43	35.4	41.8	0	69.9	50.4	K788-2364	False	CC1CC(C)CN(CCCNC(=O)c2ccc(CNS(=O)(=O)c3ccc(F)cc3)cc2)C1	9.3	0.02	2.93
418519	418519:01:02_10.00	10.4	101	False	LCH	87	0	0	73.7	0	71.5	17.7	87	35.9	31.1	50.4	0	68.8	46	418519:01:03_10.00	3.8	94	False	LCH	61.4	0	1.6	40.7	0	45.9	18.1	61.4	52.6	16.8	12	0	43.3	0	K788-4624	False	COc1cccc2cc(C(C)N(CCCN3CCOCC3)C(=S)Nc3ccccc3C)oc12	6.35	-2.9	4.65
416083	416083:01:02_10.00	23.3	100	False	LCH	90.2	0	0	55.9	0	59.2	30.2	90.2	49	14.6	22.1	0	57.5	29.4	416083:01:03_10.00	0	100	False	DNA_Synth	39.1	11.7	0	0	39.1	0	0	15	38.6	0	0	17.3	0	0	C361-2505	False	Cc1ccc(N2CCN(C(=O)C3CCN(S(=O)(=O)c4cccc5nsnc45)CC3)CC2C)cc1	4.9	4.22	3.55
416061	416061:01:02_10.00	59.4	68	False	Tubulin	82.1	0	7.6	64.9	0	66.6	26.6	71.5	47.5	44.9	56.3	0	82.1	47.7	416061:01:03_10.00	0.3	92	False	Protein_Synth	46.2	0	26.7	36.3	0	35.4	11.8	38.1	32.4	5.9	46.2	0	42.9	11.8	C350-0378	False	Cc1ccc(-n2nc(-c3ccc(F)cc3)c3cnc4cc5c(cc4c32)OCCO5)cc1	4.75	-1.07	5.44
418552	418552:01:02_10.00	58.4	81	False	MitoStress	72.8	0	0	56.1	0	61.4	41.8	64.3	72.8	40.2	52.9	0	66.8	38.2	418552:01:03_10.00	0.3	104	False	Tubulin	19.3	0	6	14.9	0	12.4	0	0	0	11.4	11.2	0	19.3	13.1	K815-1010	False	Cc1ccc(-c2nc(C3CCCN(S(=O)(=O)c4ccc(C(C)(C)C)cc4)C3)no2)cc1	-2.31	-4.78	5.95
418820	418820:01:02_10.00	15.4	94	False	LCH	85.2	0	0	72.3	0	68.7	12.9	85.2	53.4	31.6	40.1	0	73.8	39.6	418820:01:03_10.00	15.9	96	False	LCH	68.3	0	0	58.8	0	63.7	35.9	68.3	50.8	20.3	44.8	0	64.3	23	Y030-6961	False	COc1ccc(C(=O)Nc2ccc(S(=O)(=O)NC(C)(C)C)cc2)c(OC)c1	-3.81	-4.93	2.63
418563	418563:01:02_10.00	23.8	77	False	HSP90	64	25.6	1.8	15.7	18.1	18.3	64	37.1	36.3	4	18.7	0	55.1	34	418563:01:03_10.00	18.1	88	False	Tubulin	56.9	25.9	0	32.4	6	28.6	49	53	46.7	0	15.3	0	56.9	43.7	K832-4643	False	COc1cccc(C2=CC(c3cccc(OC)c3OC(F)F)n3nnnc3N2)c1	-0.63	-3.29	3.32
416396	416396:01:02_10.00	20.6	99	False	Tubulin	64.1	0	25.4	55.8	0	57.1	0	54.8	26	51.6	49.9	0	64.1	20.7	416396:01:03_10.00	0.2	103	False	AKT_PI3K_MTOR	41.9	41.9	0	0	29.3	0	7.4	0	11.7	0.3	0	32.6	0	16.6	C593-1387	False	Cc1ccc2oc(=O)c3cc(C(=O)Nc4cc(-c5cccc(F)c5)no4)sc3c2c1	-0.45	-6.98	5.07
414694	414694:01:02_10.00	12.8	100	False	Pyrimidine_Synth	52.8	24.6	0	0	31.3	0	0	0	0	0	0	52.8	0	0	414694:01:03_10.00	0.5	103	False	HSP90	49.5	0	7.4	33.8	0	40.7	49.5	42.4	29.8	14.1	33	0	43.4	19.5	6466-1632	False	Cc1ccc(-c2cc(C(F)F)n3ncc(C(=O)NCc4ccccc4F)c3n2)cc1	-0.1	-1.2	4.45
414626	414626:01:02_10.00	19.3	94	False	MitoStress	73.4	9.1	0	28.5	0	29.8	40.3	47.5	73.4	0	17.1	0	39.3	21.7	414626:01:03_10.00	0.5	101	False	LCH	49.1	0	0	43.7	0	41.3	9	49.1	24.6	25.5	7	0	31.6	16.6	6216-0181	False	COc1nnc(-c2ccc(N3CCOCC3)c(NC(=O)C3CCCCC3)c2)c2ccccc12	1.85	-0.15	4.48
414676	414676:01:02_10.00	17.8	98	False	MitoStress	60.5	19.6	0	12.2	0	15.7	53.2	28.4	60.5	0	13.5	0.9	16.1	10.9	414676:01:03_10.00	1.6	100	False	MitoStress	44.4	0	0	36.5	0	38.5	37	34.8	44.4	21.9	32	0	36.1	17.7	6434-3749	False	COc1nnc(-c2ccc(N3CCCCC3)c(NC(=O)COc3ccccc3)c2)c2ccccc12	3.4	1.4	4.95
414686	414686:01:02_10.00	16.4	90	False	Tubulin	81.2	0	5.8	54.1	0	53.1	30.8	57	2.7	35.9	21.5	0	81.2	31.9	414686:01:03_10.00	13.1	91	False	Tubulin	77.4	3.9	0	43.8	8.1	40.6	40.1	47.6	28.4	24.6	36.5	0	77.4	54.6	6466-0926	False	CCn1cc(CN(C)C(=O)CSc2nc(-c3ccco3)cc(C(F)(F)F)n2)c(C)n1	2.89	1.87	3.16
414695	414695:01:02_10.00	35.2	112	False	AKT_PI3K_MTOR	53.4	53.4	0	0	23.2	0	41.5	0	28	0	0	49.6	0	0	414695:01:03_10.00	16.4	109	False	AKT_PI3K_MTOR	63.4	63.4	0	0	29.9	0	55.3	0	32.3	0	0	37.3	0	11.1	6466-1642	False	Cc1ccc(-c2cc(C(F)F)n3ncc(C(=O)N4CCN(c5ccc(F)cc5)CC4)c3n2)cc1	2.09	-0.5	4.69
414684	414684:01:02_10.00	46.3	92	False	LCH	92.3	0	0	77.7	0	79.1	8	92.3	35.3	38.3	55.2	0	69.7	41.3	414684:01:03_10.00	31.1	94	False	LCH	88	0	0	72.3	0	70.3	11.1	88	48.9	31.2	37	0	69.3	40.2	6466-0556	False	CCN(CC)CCCNC(=O)C(C)Sc1nc(-c2ccccc2)cc(C(F)(F)F)n1	9.84	2.36	4.6
414682	414682:01:02_10.00	46.3	84	False	Tubulin	85.2	0	0	64.6	0	58.4	38.9	69.5	58.5	34.3	58.6	0	85.2	64.7	414682:01:03_10.00	42	82	False	Tubulin	88.6	0	0	70.7	0	64.5	29.4	75.5	51.6	43.6	51.1	0	88.6	67	6466-0303	False	COc1ccc(-c2cc(C(F)(F)F)nc(SCC(=O)Nc3cc(C)on3)n2)cc1	0.53	-0.69	4.26
417260	417260:01:02_10.00	32.8	86	False	Tubulin	83.3	0	7.8	78.7	0	81.5	23.8	68.8	0	60.9	52	0	83.3	47.8	417260:01:03_10.00	1	108	False	LCH	53.3	0	8	38.7	0	38.1	0	53.3	11.1	24.6	0	0	39.1	1.5	E201-0263	False	Cc1cccn2c(=O)c3cc(C(=O)NC4CCCCC4)n(C)c3nc12	2.75	-0.04	2.4
416430	416430:01:02_10.00	23.5	111	False	LCH	84.5	0	0	61.1	0	63.8	20.8	84.5	39.4	28.9	15.7	0	54.8	21.8	416430:01:03_10.00	6	99	False	LCH	53.9	0.2	0	23.7	0	17.8	20	53.9	51.8	0	0	0	26.7	0	C609-0207	False	CC(NC(=O)c1ccc2c(c1)OCO2)C(c1cccs1)N1CCN(c2ccccc2)CC1	8.37	-0.19	4.54
414628	414628:01:02_10.00	11.4	94	False	Tubulin	73.7	0	1	58.5	0	58.1	37.6	71.1	44.2	20.4	46	0	73.7	46.1	414628:01:03_10.00	4.8	100	False	HSP90	52.4	0	0	35.6	0	37.4	52.4	45.3	36.1	3.7	5	0	52.2	23.5	6220-3429	False	CCOc1ccc(C(=O)Cc2cc3cccc(OC)c3oc2=O)cc1	-4.58	-5.18	3.1
417310	417310:01:02_10.00	10	109	False	HDAC	51.9	0	7.8	43.6	0	51.9	24.1	43.3	4.2	23.7	16.4	0	33.3	0	417310:01:03_10.00	2.2	91	False	MitoStress	66	0	17	24.9	0	22.4	30	50.3	66	7.6	8.4	0	43.7	0	E216-1587	False	CCOc1ccccc1CNC(=O)C1CCN(C(=O)N2CC(C)Oc3ccc(C)cc32)CC1	2.35	-2.24	3.2
417272	417272:01:02_10.00	13.6	102	False	HDAC	73.5	0	0	69.4	0	73.5	28.6	72	0	32.4	45.1	0	54.8	55.7	417272:01:03_10.00	4.7	102	False	HDAC	86.1	0	0	82.1	0	86.1	9.8	68.9	0	57.2	56.7	0	69	59.7	E203-0689	False	COc1ccc(NC(=O)c2cc(S(=O)(=O)N3CCOCC3)cn2C)cc1Cl	-3.81	-4.35	1.57
416443	416443:01:02_10.00	30.1	103	False	MitoStress	58.9	0	0	41.9	0	49	50.4	49.8	58.9	18.7	35.2	0	46	19.6	416443:01:03_10.00	2.1	94	False	MitoStress	67.2	0	0	11.2	9.8	4.1	21.3	26.3	67.2	4.5	21.8	0	23.2	0	C614-5468	False	CCOC(=O)c1cn2nc(-c3ccc(OCC)cc3)cc2nc1C1CCN(C(=O)OC(C)(C)C)CC1	0.06	-4.93	4.76
415104	415104:01:02_10.00	19.3	106	False	Tubulin	71.4	0	4.6	59.8	0	55	17.2	63.2	19.7	19.1	55.8	0	71.4	47.2	415104:01:03_10.00	15	97	False	LCH	62.2	0	0	57.7	0	59.5	9.9	62.2	6.8	30.8	55.1	0	59.2	50.2	8012-5099	False	Cc1cccc(C)c1NC(=O)C1(N(Cc2ccco2)C(=O)Cn2nnnc2N)CCCCC1	3.2	-0.18	3.08
414674	414674:01:02_10.00	10.2	97	False	LCH	72.4	0	0	51.6	0	55	37.3	72.4	32.1	23.4	14.3	0	55.6	29	414674:01:03_10.00	0.2	100	False	MitoStress	44.9	2.9	16.5	0	43.4	0	1.1	14	44.9	0	0	30	0	0	6434-3556	False	COc1ccccc1NC(=O)COc1ccc(-c2nn(C)c(=O)c3ccccc23)cc1	-0.25	-4.6	3.56
416428	416428:01:02_10.00	26.4	97	False	LCH	90.9	0	0	71.5	0	72.5	17.8	90.9	39.6	28.9	46.3	0	66.6	40	416428:01:03_10.00	13.1	98	False	LCH	85.2	0	0	58.3	0	57.5	1.2	85.2	19	23.2	1.9	0	49.2	30.4	C609-0143	False	CCN1CCN(C(c2cccs2)C(C)NC(=O)c2cccc(OC)c2)CC1	8.46	3.16	3.23
415135	415135:01:02_10.00	12.6	113	False	Pyrimidine_Synth	45.4	29.3	0	0	23.4	0	0	0	8.9	0	0	45.4	0	0	415135:01:03_10.00	0	102	False	Pyrimidine_Synth	70	49	0.6	0	67.4	0	0	0	8.1	0	0	70	0	0	8013-1277	False	COC(=O)C1=CN(CCCN2CCCC2=O)C=C(C(=O)OC)C1c1cccs1	3.98	2.05	1.56
417316	417316:01:02_10.00	11.7	104	False	LCH	89.4	0	0	69	0	68.7	20.9	89.4	43.8	28.4	35.9	0	65.1	32.3	417316:01:03_10.00	8.5	99	False	LCH	83	0	0	64.1	0	67.8	20.6	83	57.3	30	38.7	0	63.1	26.2	E228-0229	False	COc1ccc(N2CCN(CCCNC(=O)Cn3c(=O)c4cccn4c4ccccc43)CC2)cc1	8.4	1.66	2.39
416444	416444:01:02_10.00	10.2	101	False	MitoStress	71.4	0	13.2	10.7	1.7	4.8	35.1	33.9	71.4	0	6.1	0	25.6	0	416444:01:03_10.00	4.8	101	False	MitoStress	69.1	9.9	0	22.3	0	11.7	23.6	44.7	69.1	0	8.7	0	28.4	0	C614-5556	False	Cc1ccc(C(=O)NNC(=O)C2CCN(C(=O)OC(C)(C)C)CC2)cc1	2.2	-0.53	2.13
415109	415109:01:02_10.00	21.1	101	False	LCH	77.6	0	0	58.5	0	58.4	30.4	77.6	45.2	14.1	23.6	0	56.2	24.4	415109:01:03_10.00	1.7	101	False	MitoStress	52.2	7.2	0	19.6	0	13.9	35.9	35.8	52.2	0	6.4	0	29.8	2.4	8012-5655	False	C/N=C1\SC(C(=O)Nc2ccccc2Cl)CC(=O)N1c1ccc(OC(F)(F)Cl)cc1	1.53	-6.02	5.52
417281	417281:01:02_10.00	24.2	100	False	LCH	72	0	0	69.4	0	70.9	47.8	72	34.1	19.2	62.2	0	68.9	60.3	417281:01:03_10.00	14.3	101	False	HDAC	62.8	0	0	47.6	0	62.8	53.4	55.5	41.9	16.5	29.9	0	54.2	28.7	E207-0023	False	COc1ccc(-c2noc(N3CCC(C(=O)Nc4cc(OC)c(OC)c(OC)c4)CC3)n2)cc1	0.73	-3.04	3.8
415071	415071:01:02_10.00	11.7	95	False	AKT_PI3K_MTOR	39.4	39.4	0	0	2	0	34	0	0	0	17.5	16	0	16.7	415071:01:03_10.00	6	98	False	AKT_PI3K_MTOR	48.2	48.2	0	0	13.1	0	41.6	0	17.9	0	15.4	21.5	0	8.6	8011-9843	False	COc1ccc(C(=O)NC(=S)N2CCN(c3ccccc3OC)CC2)cc1	2.23	-1	3.24
415113	415113:01:02_10.00	23.5	84	False	Tubulin	58	0	30.9	43.7	0	48	5.7	51.6	54	37.8	44.9	0	58	19.9	415113:01:03_10.00	0.3	95	False	MitoStress	58.7	0	0	36.7	0	32.5	41.1	39.3	58.7	0.2	53.9	0	53.5	34.8	8012-6086	False	Cc1ccc(Oc2cc(C#N)c(C#N)cc2-n2nnc3ccccc32)cc1C	0.19	-3.76	5.32
417276	417276:01:02_10.00	10.7	97	False	HSP90	67.2	21.5	0	32.8	0	39.9	67.2	36.7	37.6	0	50.4	0	37.7	47.6	417276:01:03_10.00	12.6	85	False	Tubulin	81.4	0	1.4	73	0	72.5	33	73.8	42.3	41	59.1	0	81.4	48.4	E203-1226	False	Cc1cccc(NC(=O)c2cc(S(=O)(=O)N3CCc4ccccc43)cn2C)c1	-4.16		3.55
415076	415076:01:02_10.00	11.9	91	False	LCH	86.6	0	0	65	0	66.8	21	86.6	32.9	20.7	48.3	0	62.7	48.9	415076:01:03_10.00	9.3	102	False	LCH	83.2	3	0	52.8	0	47.9	24.1	83.2	43.3	5.9	21.9	0	57.5	45.9	8012-0908	False	O=C(c1ccccc1)c1ccc(N2CCN(C(=O)c3cccc(F)c3F)CC2)c(F)c1	0.54	-1.31	4.9
417341	417341:01:02_10.00	20.6	99	False	LCH	92.5	0	0	74	0	73.9	21.8	92.5	37.9	30.9	48.9	0	69.5	47.9	417341:01:03_10.00	20.2	98	False	LCH	88.6	0	0	72.4	0	74.1	24.7	88.6	29.9	33.4	33.7	0	67.2	42.5	E245-1671	False	CC(C)c1ccc(NC(=O)C2CCN(S(=O)(=O)c3ccc4c(c3)NC(=O)CO4)CC2)cc1	-3.31	-4.96	2.56
414625	414625:01:02_10.00	12.6	97	False	MitoStress	70.5	0	0	31.4	7.5	35.2	39.2	58.9	70.5	0	20.1	0	45	12	414625:01:03_10.00	3.6	103	False	LCH	63	0	0	44.2	0	37.2	8.9	63	61.9	12.7	9.1	0	48.7	6	6214-0907	False	COc1ccc(CN(C(=O)c2oc3cc(C)ccc3c2C)C2CCS(=O)(=O)C2)cc1OC	1.21	-0.04	2.57
416411	416411:01:02_10.00	20	102	False	HSP90	59.7	53.7	0	0	37.8	0	59.7	0	42.3	0	0	52.4	0	0	416411:01:03_10.00	0.9	101	False	HSP90	53.1	0	6.9	19.1	0	22.6	53.1	37.4	52.7	2.9	22.7	0	36.9	3.1	C598-0440	False	COc1ccc(N2CCN(C(=O)c3ccc4c(Cl)c5c(nc4c3)CCCC5)CC2)cc1	4.04	3.03	4.94
417293	417293:01:02_10.00	27.5	105	False	HDAC	79.8	0	0	76.6	0	79.8	29.4	79.8	29	29.1	58.3	0	74.6	42.6	417293:01:03_10.00	9.2	98	False	HDAC	84	0	0	82.2	0	84	26.5	80	8.1	51.8	48.8	0	79.7	51.4	E207-1468	False	Cn1nc(C(=O)NCc2cccc(Cl)c2)c2c1-c1ccccc1S(=O)(=O)C2	0.19	-0.46	2.5
414680	414680:01:02_10.00	19.2	93	False	MitoStress	60.8	23.5	0	0	36.8	0	46.9	16.1	60.8	0	0	48.4	1.7	0	414680:01:03_10.00	6.6	99	False	MitoStress	59.6	21.7	0	0	36.7	0	39.2	17.6	59.6	0	0	29.9	12.9	0	6466-0137	False	COc1cccc(-c2cc(C(F)(F)F)n3ncc(C(=O)N4CCc5ccccc5C4)c3n2)c1	0.36	-1.19	4.39
415131	415131:01:02_10.00	31.6	113	False	LCH	91.9	0	0	72.8	0	69.8	11.1	91.9	51.3	27.5	41.7	0	66.5	39	415131:01:03_10.00	31.4	97	False	LCH	85.5	0	0	69.6	0	69.5	16.9	85.5	52.9	28.6	44.6	0	71.1	35	8013-0943	False	COc1ccc(S(=O)(=O)NC2CC(C)(C)NC(C)(C)C2)c2ccccc12	9.73	-4.87	2.26
417265	417265:01:02_10.00	17.1	99	False	HDAC	67.9	0	0	62.2	0	67.9	31.9	64.8	8.4	32.8	16.3	0	51.1	35.2	417265:01:03_10.00	7.4	99	False	HDAC	72.1	0	0	64.4	0	72.1	40.3	63.9	34.7	34.8	39.5	0	59.9	32.3	E203-0132	False	CSc1cccc(NC(=O)c2cc(S(=O)(=O)N3CCCC3)cn2C)c1	-4.17		2.38
416459	416459:01:02_10.00	25.7	106	False	LCH	94.4	0	0	72.3	0	72.5	16.6	94.4	48.6	28.4	43	0	64.4	40.3	416459:01:03_10.00	30.9	92	False	LCH	91.1	0	0	74.4	0	76.3	26.6	91.1	52.9	30.5	47.7	0	70.8	44	C626-0220	False	Cc1nn(C)c(C)c1S(=O)(=O)N(CC(=O)NCCCN1CCC(C)CC1)c1ccc(C(C)C)cc1	9.05	2.28	2.8
414668	414668:01:02_10.00	37.7	98	False	LCH	94.2	0	0	74.1	0	73.3	5.3	94.2	31.7	35.6	40.2	0	64.7	40.7	414668:01:03_10.00	33.7	92	False	LCH	91.8	0	0	65.5	0	65.4	8.6	91.8	40.2	25.1	24.1	0	56.2	32.8	6408-0719	False	CCOc1cc(CNCCCN2CCOCC2)cc(Cl)c1OCC(=O)NC(C)(C)C	8.49	5.2	1.99
417283	417283:01:02_10.00	25.9	100	False	LCH	94.4	0	0	77.2	0	77.7	23.6	94.4	28.8	34.4	50	0	69.6	51.5	417283:01:03_10.00	2.2	95	False	HDAC	50	0	6.3	33.3	0	50	17.8	36.4	0	34	0	0	23.4	0.2	E207-0088	False	COc1ccc(-c2noc(N3CCC(C(=O)NCCCN4CCC(C)CC4)CC3)n2)cc1	9.05	2.51	3.52
417288	417288:01:02_10.00	13	92	False	LCH	68.2	0	0	57.8	0	61.8	41.5	68.2	55.9	9.1	45.2	0	58.4	34.2	417288:01:03_10.00	2.2	98	False	MitoStress	59.9	0	0	38	0	39	42.1	53.7	59.9	0	34.1	0	50.5	22.7	E207-1358	False	CN(CCCNC(=O)c1nn(C)c2c1CS(=O)(=O)c1ccccc1-2)Cc1ccccc1	8.8	0.33	1.98
414035	414035:01:02_10.00	34	91	False	LCH	80.4	0	3.2	64.2	0	71.8	32	80.4	46.5	30.6	42	0	69.7	36.2	414035:01:03_10.00	16.2	95	False	LCH	89.8	0	0	60.4	0	63.3	19.9	89.8	35	22.6	16.1	0	56	25.8	3616-1133	False	O=C(Nc1ccc(NC(=S)NC(=O)c2ccco2)cc1)c1ccccc1	-2.74	-3.35	3.76
416926	416926:01:02_10.00	18.3	91	False	MitoStress	49.5	0	0	42	0	47.9	46.6	45.3	49.5	11.8	32.5	0	48	19	416926:01:03_10.00	25.2	90	False	MitoStress	61.5	0	0	30.8	0	36.9	55.3	50.4	61.5	0	19.8	0	41.2	16.4	D072-0267	False	O=S(=O)(c1ccccc1)c1nc(-c2ccc(F)cc2)oc1NCC1CCCO1	-3.04	-4.19	3.61
416935	416935:01:02_10.00	45.9	91	False	LCH	90.4	0	0	78.3	0	78.1	15.8	90.4	29.7	40.8	41.4	0	70	49.4	416935:01:03_10.00	56.6	101	False	LCH	95.6	0	0	76.4	0	76.9	19.1	95.6	35	32.5	45.7	0	66.4	43.2	D072-1412	False	CN(C)CCCNc1oc(-c2ccccc2Cl)nc1S(=O)(=O)c1ccccc1	9.2	-3.13	3.73
415401	415401:01:02_10.00	11.6	95	False	DNA_Synth	79.7	54.2	2.9	0	79.7	0	11.2	0	23.2	0	0	72	0	0	415401:01:03_10.00	6.9	95	False	Pyrimidine_Synth	71	65.6	0	0	59	0	25.1	0	22.5	0	0	71	0	0	8020-4600	False	COC(=O)C1=C(CSCc2ccccc2)NC(=O)NC1c1cc(C)ccc1C	-6.94	-8.19	3.97
416925	416925:01:02_10.00	33	97	False	LCH	70.2	0	0	61.2	0	65.5	35.3	70.2	47.7	21.2	35.3	0	61.5	41.3	416925:01:03_10.00	17.4	92	False	LCH	74.7	0	0	65.5	0	70.6	21.3	74.7	26.5	39.3	20.7	0	58.9	27.3	D072-0178	False	Cc1ccccc1-c1nc(S(=O)(=O)c2ccccc2)c(NCCCN2CCOCC2)o1	6.92	-2.67	3.42
414024	414024:01:02_10.00	17.4	83	False	LCH	62.6	0	0	48.5	0	50.7	33.3	62.6	60.8	8.4	45.7	0	54.8	44.9	414024:01:03_10.00	2.1	100	False	LCH	60.9	0	0	46.7	0	56.9	35.1	60.9	45.8	29.7	39.7	0	46.6	38.2	3544-1021	False	CCN(CC)CCOc1nnc(-c2ccc(OC)cc2)c2ccccc12	9.12	1.49	3.81
415347	415347:01:02_10.00	23.8	89	False	LCH	69.6	0	0	64.5	0	61.1	27.6	69.6	61.1	22.2	48.2	0	68.8	44.2	415347:01:03_10.00	3.5	103	False	LCH	64	19.2	0	51.2	0	48.8	40.9	64	57.9	2	44.7	0	51.9	51	8016-9593	False	COc1ccc(C2/C(=C(\O)OC(C)C)C(C)=Nc3nc4ccccc4n32)cc1	2.5	-4.69	5.05
415349	415349:01:02_10.00	26.1	97	False	Tubulin	88.3	0	0	70.7	0	60.4	21.2	66.6	42.5	37.6	49.2	0	88.3	49.7	415349:01:03_10.00	29.5	90	False	Tubulin	82.6	0	0	59.3	0	48.7	9.5	69	41.1	32	26.5	0	82.6	42.4	8017-0406	False	CCOc1ccc(N2C(=O)C3=C(C(c4ccc(Cl)cc4)=NCCN3)C2c2cccnc2)cc1	7.74	4.5	3.36
414068	414068:01:02_10.00	43.5	95	False	LCH	89.4	0	0	67.7	0	65.8	23.5	89.4	54.8	22.7	39.7	0	65.2	49.7	414068:01:03_10.00	55.4	100	False	LCH	93.2	0	0	72.3	0	74.1	24.4	93.2	43.4	29.9	39.8	0	65.8	42.1	3773-2876	False	CCCCN(CCCC)CC(O)CN(c1ccccc1)S(=O)(=O)c1ccc(C)cc1	9.86	-3.04	5.23
416489	416489:01:02_10.00	10.9	92	False	LCH	56.6	3.4	0	51.7	0	51.3	49.2	56.6	18.5	8	34.2	0	50.9	50.8	416489:01:03_10.00	13.1	101	False	LCH	52.9	12.5	0	45.8	0	42.2	51.4	52.9	31.2	8.2	14.5	0	50.2	44.1	C647-1148	False	CC(C)c1ccc(NC(=O)Cn2cc(C(=O)c3ccccc3)c(=O)c3cc(Cl)ccc32)cc1	-2.54	-5.77	5.89
418596	418596:01:02_10.00	20.4	85	False	AKT_PI3K_MTOR	63.6	63.6	0	0	41	0	62	0	38.5	0	4.3	35.8	0	14.9	418596:01:03_10.00	0	96	False	HDAC	46.5	0	20.6	40.6	0	46.5	16.6	28.4	0	37.8	31.9	0	45.3	12.3	K898-0889	False	CCOc1ccc(-n2c(SCC(=O)Nc3ccccc3CC)nc3nnc(C)c-3c2N)cc1	1.18	-1.71	3.7
418614	418614:01:02_10.00	32	90	False	LCH	60.6	10	0	47.5	0	50.1	58.4	60.6	44.3	5	36.8	0	54.6	47.4	418614:01:03_10.00	34.2	99	False	MitoStress	59	6.4	0	39.8	0	42.1	53.2	57.2	59	0	27.9	0	53.4	36.3	K906-3616	False	Cc1ccc(/C=C/c2onc(C)c2S(=O)(=O)N2CCC(C(=O)N3CCCCC3)CC2)cc1	3.8	-0.07	2.86
415638	415638:01:02_10.00	14.3	99	False	LCH	84	0	0	52.4	0	53.9	4.7	84	47.1	18	9.1	0	46.2	19	415638:01:03_10.00	16.8	95	False	LCH	90.6	0	0	64.9	0	63	14.8	90.6	51.7	20.6	25.7	0	64.3	34.3	C138-0545	False	CCCN(CCC)CCCNC(=O)C1c2cc(OC)c(OC)cc2C(=O)N(C)C1c1cccs1	10.33	3.35	3.33
418924	418924:01:02_10.00	11.4	96	False	HSP90	52.6	0	0	44.1	0	49.4	52.6	44.1	36.6	20.2	28.9	0	49.8	31.2	418924:01:03_10.00	13	105	False	HDAC	68.8	0	0	64.9	0	68.8	54.7	61.5	32.9	28.5	56.1	0	66	45.1	Y031-4555	False	Cc1ccc(N2CC(C(=O)N3CCC(C(=O)Nc4cccc(Br)c4)CC3)CC2=O)cc1	3.94	-3.27	3.11
415651	415651:01:02_10.00	43.2	94	False	Tubulin	79	0	0	75.7	0	78.6	39.3	69.9	37	35.5	61.1	0	79	53.9	415651:01:03_10.00	4.8	97	False	BET	69.9	0	0	69.9	0	68.1	33.7	63.7	25.4	30.8	38.1	0	68.6	33	C153-0685	False	Cc1c(C(=O)NC2CCCc3ccccc32)oc2ccc(S(=O)(=O)N3CCCC3)cc12	0.35	-0.23	3.81
416510	416510:01:02_10.00	19.5	87	False	Tubulin	73.9	0	10.6	67.9	0	73.3	25.5	73.5	53.6	42.6	46.6	0	73.9	34.3	416510:01:03_10.00	47.3	89	False	LCH	81.2	0	0	72.1	0	74.9	15.7	81.2	59.1	48.7	43	0	76.4	32	C655-0153	False	Cc1ccc(NC(=O)Cn2cc(S(=O)(=O)c3ccccc3)c(=O)c3cc(F)ccc32)cc1	-4.37	-5.8	4.37
418577	418577:01:02_10.00	13.5	96	False	LCH	86.7	0	0	62.7	0	64.3	17.2	86.7	42.4	23.5	41.3	0	59.1	48.8	418577:01:03_10.00	28.5	94	False	LCH	89.2	0	0	56.5	0	58	25.1	89.2	55.8	7.2	27	0	55	31.4	K847-0494	False	COc1ccc(N2CCN(C(=O)c3sc4ncn(CC(=O)N5CCCCC5C)c(=O)c4c3C)CC2)cc1	4.02	2.77	2.8
416537	416537:01:02_10.00	33.5	73	False	Tubulin	93.5	0	0	67.2	0	63.1	23.7	65.9	29.3	47.5	47.2	0	93.5	52.9	416537:01:03_10.00	20.7	81	False	Tubulin	81.2	0	0	59.6	0	54.6	19.9	66.7	20.1	40	16.2	0	81.2	39.2	C667-0234	False	CCOC(=O)C1CCN(c2c(Nc3cc(C)cc(C)c3)c(=O)c2=O)CC1	-5.61	-6.59	2.98
415649	415649:01:02_10.00	14.9	96	False	LCH	77.3	0	0	77.2	0	69.4	28	77.3	47.3	32.5	50.4	0	76.4	55.2	415649:01:03_10.00	26.9	103	False	HDAC	78.6	0	0	76.4	0	78.6	32.6	73.9	40	36	55	0	77.6	42.2	C153-0598	False	COc1ccccc1CNC(=O)c1oc2ccc(S(=O)(=O)N3CCOCC3)cc2c1C	-0.07	-0.41	2.04
418602	418602:01:02_10.00	25.7	98	False	LCH	83	0	0	62.5	0	65.6	37.3	83	32.4	17.9	35.5	0	62.4	45.6	418602:01:03_10.00	31.4	101	False	LCH	80.1	0	0	55.4	0	57.7	35.1	80.1	35.6	7.3	14.7	0	55.1	27.6	K906-2007	False	CCOC(=O)c1cc(-c2ccccc2)n(CCC(=O)N2CCN(c3ccccc3OC)CC2)c1C	2.7	2.28	4.34
415612	415612:01:02_10.00	14.7	95	False	MitoStress	63.8	0	0	40.3	0	45.4	49.6	57.7	63.8	3.4	29.2	0	55.5	27.6	415612:01:03_10.00	15.9	97	False	LCH	65.5	0	0	50.7	0	60.9	41.3	65.5	46.5	15.5	26.7	0	52.5	12	C111-0075	False	CNC(=S)N1CCc2cc(OC)c(OC)cc2C1COc1ccc(F)cc1	-4.4	-4.91	3.49
416527	416527:01:02_10.00	11.6	98	False	LCH	82.1	0	0	63.8	0	58.9	0.5	82.1	41	26	36.8	0	66	44.7	416527:01:03_10.00	0	99	False	Pyrimidine_Synth	25	0	9.1	0	0	0	0	0	0	13.7	0	25	0	0	C656-0681	False	COc1ccc(-n2nnc3c(=O)n(Cc4ccccc4C)cnc32)cc1	-0.8	-3.42	3.21
416520	416520:01:02_10.00	13.6	95	False	DNA_Synth	25.6	15.7	7.1	0	25.6	0	0	0	0	11.1	0	14.4	0	2.2	416520:01:03_10.00	0.3	90	False	Na_K-ATPase	18.1	6.3	0	3.2	0	8.2	0	0.6	0	18.1	0	8.9	0	1.3	C656-0324	False	COc1ccc(NC(=O)Cn2cnc3c(nnn3-c3ccc(C)cc3)c2=O)cc1	-1	-3.43	2.4
418579	418579:01:02_10.00	23	94	False	LCH	89.5	0	0	60.6	0	60.4	6.7	89.5	45.5	18.2	29.2	0	57.2	40.5	418579:01:03_10.00	25.6	100	False	LCH	93.5	0	0	66.8	0	66	15.9	93.5	41.9	24.6	37.7	0	60.6	42.2	K847-0671	False	COc1ccccc1N1CCN(C(=O)c2sc3ncn(CC(=O)N4CCC(C)CC4)c(=O)c3c2C)CC1	2.69	2.05	2.68
418605	418605:01:02_10.00	17.3	95	False	LCH	70.7	14.7	0	56.6	0	58.8	55.8	70.7	40.9	18.3	35.6	0	61.1	56.9	418605:01:03_10.00	0.2	101	False	HSP90	36.1	0	0	24.5	0	23.8	36.1	0.2	9.6	19.8	33.4	0	27	16.2	K906-2514	False	Cc1cccc(N2CCN(C(=O)c3ccc(CNc4c(N5CCC(C)CC5)c(=O)c4=O)cc3)CC2)c1C	4.29	-1.2	4.66
417876	417876:01:02_10.00	33.2	104	False	LCH	93.2	0	0	76.3	0	76	14.1	93.2	20.4	38.9	45.1	0	64.9	52	417876:01:03_10.00	27.3	102	False	LCH	93.1	0	0	72.6	0	70.6	16.4	93.1	38.3	30.1	34.3	0	63.7	45.4	G362-0104	False	COc1ccc(-n2ncc(C(=O)Nc3cc(Cl)ccc3C)c2C2CCNCC2)cc1	9.86	0.94	4.06
419099	419099:01:02_10.00	13.1	100	False	LCH	64.1	8	0	39.7	0	48.1	43	64.1	59.9	15.7	16	0	43.8	27.2	419099:01:03_10.00	12.3	101	False	HDAC	51.5	0	0	45.9	0	51.5	44.2	45.3	43.6	28.9	31.1	0	50.7	27.2	Y200-0866	False	Cc1ccc2nc(-c3cccnc3)cc(C(=O)Nc3ccc(F)cc3C)c2c1	4.3	0.78	5.21
417927	417927:01:02_10.00	10.7	87	False	Tubulin	81.5	0	0	58	0	59.7	50.3	69.5	37.7	32	38.6	0	81.5	49.5	417927:01:03_10.00	12.1	93	False	Tubulin	56.2	13.7	0	39.1	0	36.9	36.8	56	30.3	15	0	0	56.2	39.4	G415-4256	False	COc1cc(NC(=O)c2cnc(NCc3ccccc3)nc2C)cc(OC)c1OC	3.87	-2.12	2.68
418436	418436:01:02_10.00	33.2	99	False	LCH	91.7	0	0	69.4	0	68.4	23.5	91.7	55.4	22.5	41.5	0	62.8	44.4	418436:01:03_10.00	24	97	False	LCH	87	0	0	57.5	0	55.1	20.8	87	60.8	8.2	15.8	0	57.4	28.3	K786-8358	False	CCOC(=O)N1CCC(N(CCN(C)C)C(=S)Nc2cccc(Cl)c2C)CC1	8.47		3.58
419024	419024:01:02_10.00	22.1	95	False	MitoStress	74.8	0	4.7	42.3	0	47	25.4	60.3	74.8	27.1	35.8	0	48	11.9	419024:01:03_10.00	2.8	98	False	MitoStress	69.8	2.7	0	24.3	1.2	24	34.1	55.4	69.8	0	8.8	0	34.1	0.8	Y050-1332	False	CCOc1ccc(S(=O)(=O)NCC2CCCO2)cc1NC(=O)c1ccccc1F	-3.96	-4.56	2.66
419025	419025:01:02_10.00	14.7	94	False	LCH	74.8	0	0	60.6	0	67.1	42.7	74.8	49.1	20.3	40.9	0	65.6	40.5	419025:01:03_10.00	19.9	108	False	HDAC	56.1	0	0	47.1	0	56.1	44.2	52.2	46.1	20.4	46.6	0	55.2	26.9	Y050-1342	False	CCOc1ccc(S(=O)(=O)N2CCN(CC)CC2)cc1NC(=O)c1ccccc1F	6.82	-4.47	2.66
419097	419097:01:02_10.00	20	96	False	MitoStress	54.4	0	1.6	34.1	0	36.8	36.6	51	54.4	7.8	4	0	45.4	0	419097:01:03_10.00	10.7	105	False	MitoStress	42.3	0	0	19.9	0	11.3	17.3	28.4	42.3	3.9	0	0	26.1	0	Y200-0673	False	COc1cccc(-c2cc(C(=O)Nc3cccnc3)c3ccccc3n2)c1	4.37	1.38	3.88
418484	418484:01:02_10.00	38.2	100	False	BET	89.2	0	0	89.2	0	85.7	8.2	86.2	5.8	52.8	60	0	77.3	58.7	418484:01:03_10.00	43.2	102	False	BET	88.3	0	0	88.3	0	86	14.2	86.3	15.9	46	59.1	0	76.7	55	K788-2351	False	CCCCSCCCNC(=O)c1ccc(CNS(=O)(=O)c2ccc(F)cc2)cc1	0.07		3.97
419023	419023:01:02_10.00	34.5	80	False	Tubulin	89.8	0	0	66.9	0	63.2	37.7	69.3	42.6	41.4	47.6	0	89.8	54.9	419023:01:03_10.00	27.5	91	False	Tubulin	81.8	0	0	49.8	0	47.6	51.3	61.7	58.8	16.9	38.4	0	81.8	45.9	Y050-1326	False	CCOc1ccc(S(=O)(=O)NCc2cccnc2)cc1NC(=O)c1ccccc1	4.81	-3.97	2.6
417885	417885:01:02_10.00	52.2	97	False	LCH	95.2	0	0	69	0	69.9	13.8	95.2	41.9	29.2	34	0	62.1	38.4	417885:01:03_10.00	46.6	97	False	LCH	92.8	0	0	63.9	0	64	10.8	92.8	41	23.7	19.3	0	55	29.3	G370-0338	False	O=C(Nc1ccc(C(=O)NCC2CCN(Cc3ccccc3F)CC2)cc1)C1=CSCCO1	8.84	0.13	2.79
417941	417941:01:02_10.00	22.1	92	False	Pyrimidine_Synth	82.5	55	0	0	66.3	0	39.7	0	43.1	0	0	82.5	0	0	417941:01:03_10.00	30.4	100	False	Pyrimidine_Synth	49.2	26.7	0	0	0	0	19.7	0	0	0	0	49.2	0	0	G502-0208	False	O=C(Nc1ccc2c(c1)CCCN2C(=O)c1cccs1)c1c(F)cccc1F	-3.8	-5.03	4.7
418165	418165:01:02_10.00	25.9	106	False	LCH	72.8	0	1.5	54.5	1.1	54.5	10.8	72.8	72	23.6	37.2	0	66.1	31.2	418165:01:03_10.00	20.7	89	False	LCH	73.9	0	5.2	50.7	6.9	49.6	4.3	73.9	67	23	20.9	0	63.3	23.5	K284-7365	False	CCOc1cc2[nH]c(=S)n(Cc3ccc(C(=O)NCCOC)cc3)c(=O)c2cc1OCC	0.02	-1.32	3.66
417924	417924:01:02_10.00	51.8	92	False	LCH	89.9	0	0	85	0	81.2	6.1	89.9	19.5	47.8	55.8	0	75.8	63.5	417924:01:03_10.00	51.3	99	False	LCH	87.9	0	0	87.7	0	83.5	0	87.9	13.3	50.7	59.3	0	76.5	62.7	G408-2569	False	CC(=O)Nc1ccc(NS(=O)(=O)c2cc(-c3cnc(C4CC4)o3)ccc2C)cc1	1.22	-4.35	2.62
418188	418188:01:02_10.00	40.6	90	False	MitoStress	83.4	0	0	43.8	0	48.1	30.2	62.7	83.4	27.2	31.9	0	50.4	16.4	418188:01:03_10.00	46.6	96	False	MitoStress	88.4	0	0	39	0	41.5	29	59.5	88.4	25.5	31.1	0	48.3	14.5	K288-0546	False	COC(CNC(=O)c1ccc2c(=O)n(Cc3ccc(Cl)cc3)c(=S)[nH]c2c1)OC	0.02	-1.4	4.15
417929	417929:01:02_10.00	19.7	89	False	Tubulin	79.2	0	0	69.6	0	67.6	11	72	9.3	50.8	41.1	0	79.2	50.5	417929:01:03_10.00	14.9	91	False	LCH	72	0	0	67.6	0	68.6	0	72	2.9	50.1	21.4	0	70.6	38	G417-0043	False	NC(=O)c1nc(-c2ccncc2)nc2c1nc(O)n2-c1ccc(Cl)cc1	3.23	-0.32	2.87
418164	418164:01:02_10.00	26.1	93	False	LCH	80.6	0	0	64.1	0	68.9	45.6	80.6	63	17.2	49.8	0	67.1	48.1	418164:01:03_10.00	15	94	False	MitoStress	56	0	0	38.5	0	49.6	51.4	50.7	56	6.1	34.3	0	46.2	26.2	K284-7353	False	CCCCN(C)CCn1c(=S)[nH]c2cc(OCC)c(OCC)cc2c1=O	9.34	-1.49	2.63
418154	418154:01:02_10.00	29.7	105	False	LCH	93.7	0	0	68.3	0	67.7	17.5	93.7	28.7	32	31.7	0	62	47.8	418154:01:03_10.00	47.8	99	False	LCH	94	0	0	70.9	0	72.5	25.8	94	33.1	28.4	35.5	0	63.6	44.6	K284-5432	False	O=C(c1ccc(Cn2c(=S)[nH]c3cc4c(cc3c2=O)OCO4)cc1)N1CCN(c2ccccc2)CC1	3.42	-0.95	4.89
419075	419075:01:02_10.00	11.6	93	False	LCH	68.8	0	0	27.7	15.1	29.8	23.6	68.8	67	0	1.7	0	37.9	5.4	419075:01:03_10.00	5.5	107	False	LCH	67.2	0	0	33.7	0	27.9	18.4	67.2	63	0	15.3	0	42.3	1.8	Y070-2481	False	N=c1c(C(=O)NCc2ccc3c(c2)OCO3)cc2c(=O)n3ccccc3nc2n1CC1CCCO1	6.78	1.2	1.2
417923	417923:01:02_10.00	34.4	99	False	LCH	91.6	0	0	58.7	0	60.3	20.2	91.6	41.6	17.4	19.9	0	55.9	32.4	417923:01:03_10.00	44.7	98	False	LCH	91.3	0	0	59.2	0	60.3	17.1	91.3	45.6	19.1	18.8	0	55.8	28.3	G408-2059	False	COc1ccccc1N1CCN(S(=O)(=O)c2ccc(-c3cnc(C4CC4)o3)cc2)CC1	1.57	0.94	3.02
418145	418145:01:02_10.00	33.2	93	False	LCH	94.3	0	0	74.3	0	75.1	13.1	94.3	27.2	37.8	44.6	0	63.7	45.6	418145:01:03_10.00	28.5	100	False	LCH	94.6	0	0	71.9	0	71.2	8.7	94.6	31.4	29.9	37.4	0	62.3	41.6	K284-4060	False	CN1CCN(CCCNC(=O)c2ccc(Cn3c(=S)[nH]c4ccc(Br)cc4c3=O)cc2)CC1	8.33	3.35	2.75
418482	418482:01:02_10.00	35.8	96	False	LCH	91.7	0	0	68.1	0	67.8	25.7	91.7	51.2	26.8	37.7	0	66.4	51.3	418482:01:03_10.00	40.9	98	False	LCH	92.6	0	0	79.4	0	80	27.7	92.6	36.7	41.3	52.8	0	75	55.6	K788-2187	False	COc1ccc(CN2CCN(C(=O)c3ccc(CNS(=O)(=O)c4ccc(C)cc4)cc3)CC2)c(OC)c1OC	6.32	-0.55	3.44
417942	417942:01:02_10.00	24	104	False	LCH	92.7	0	0	65.8	0	68.2	24.6	92.7	38	28.6	29.1	0	61.5	39.6	417942:01:03_10.00	29.5	95	False	LCH	90.4	0	0	63	0	66	26.6	90.4	36.4	24.1	17.9	0	58.4	28.7	G504-0074	False	COc1cccc(OC)c1C(=O)Nc1ccc2c(c1)CCCN2S(=O)(=O)c1ccc(C)cc1	-3.87	-5.23	4.46
418399	418399:01:02_10.00	53.7	102	False	LCH	95.9	0	0	71.2	0	69.4	13	95.9	48.5	26.8	37.1	0	64.8	46.2	418399:01:03_10.00	51.8	97	False	LCH	95.7	0	0	74	0	72.2	13.5	95.7	41.1	31.5	39	0	66.3	42.2	K786-6098	False	CC1CCN(S(=O)(=O)c2ccc3c(c2)N(CC(=O)NCCCN2CC(C)CC(C)C2)C(=O)CS3)CC1	9.51	1.97	1.84
418168	418168:01:02_10.00	14.7	100	False	LCH	73.7	0	0	65.2	0	72.5	53.5	73.7	32.5	23.6	46.4	0	67	51.5	418168:01:03_10.00	0.9	105	False	Pyrimidine_Synth	50.5	27.9	1.5	0	27.2	0	35.9	0	41	0	0	50.5	0	0	K284-7839	False	CC1CCCN(C(=O)c2ccc3c(=O)n4nc(Nc5ccccc5)sc4nc3c2)C1	3.23	0.64	4.48
418483	418483:01:02_10.00	30.1	94	False	LCH	92.1	0	0	78.3	0	77.2	3.7	92.1	32.6	39.7	45.6	0	71.6	46.4	418483:01:03_10.00	32	95	False	LCH	89.6	0	0	75.5	0	75.7	15.8	89.6	47.8	31.2	42.5	0	71.6	42.4	K788-2338	False	CCN(CC)CCCNC(=O)C1CCC(CNS(=O)(=O)c2c(C)cc(C)cc2C)CC1	9.8	2.62	3.61
418460	418460:01:02_10.00	51.5	101	False	LCH	93.8	0	0	72.7	0	72.7	6.6	93.8	29.2	35.2	35.4	0	66.4	45	418460:01:03_10.00	0	100	False	MitoStress	42.5	0	0	12.9	7.7	4.6	16.2	21.1	42.5	0	17.4	0	27.5	1.8	K786-9975	False	CCc1cccc(NC(=S)N(CCN(C)C)C2CCN(C(C)C)CC2)c1	8.8	8.2	3.99
418474	418474:01:02_10.00	15.4	100	False	LCH	90.5	0	0	75.5	0	78	26.2	90.5	31.5	38.2	46	0	70.7	48.8	418474:01:03_10.00	19.7	101	False	LCH	83.8	0	0	79.7	0	82.3	33.2	83.8	31.6	42.5	53.3	0	77.6	50.8	K788-1139	False	O=C(CN1C(=O)/C(=C/c2ccccc2)Sc2ccccc21)NCCCN1CCOCC1	6.7	1.67	1.98
417879	417879:01:02_10.00	30.1	93	False	LCH	92	0	0	69.6	0	69.1	21.7	92	50.9	22.7	41.4	0	66	46	417879:01:03_10.00	30.6	98	False	LCH	91.5	0	0	70.1	0	68.9	14.2	91.5	45.2	30.6	29.3	0	59.8	36.2	G362-0209	False	Cc1ccc(NC(=O)c2cnn(-c3ccccc3)c2C2CCNCC2)c(Cl)c1	9.86	0.93	4.22
418449	418449:01:02_10.00	27.3	93	False	LCH	86.4	0	0	62.6	0	62.6	17.5	86.4	62.6	16.8	31.2	0	62.8	31.8	418449:01:03_10.00	7.3	103	False	LCH	84.5	0	0	62.3	0	59.8	9.3	84.5	53.4	15.7	25.9	0	58.8	21.4	K786-8963	False	Cc1ccccc1CS(=O)(=O)CCC(=O)NCCCN1CCN(c2ccccc2F)CC1	8.07	1.77	2.33
418190	418190:01:02_10.00	57.5	96	False	LCH	93.6	0	0	80.8	0	80	12.5	93.6	22.1	43.3	47.6	0	71.5	54.9	418190:01:03_10.00	52.3	102	False	LCH	90.4	0	0	88.1	0	87.3	13.4	90.4	11.5	51.2	57.9	0	76.6	57.6	K288-0776	False	O=C(NCCCN1CCOCC1)c1ccc2c(=O)n(Cc3ccc(Cl)cc3)c(=S)[nH]c2c1	6.47	0.05	3.29
418215	418215:01:02_10.00	15.5	84	False	Tubulin	77.8	0	0	50.4	0	47.7	22.5	47	0	40	7.1	0	77.8	35.9	418215:01:03_10.00	9.7	84	False	Tubulin	81.1	0	4.8	41.3	4.8	31.3	22.8	45.4	41.9	29	18.6	0	81.1	28.5	K400-10004	False	COc1ccccc1-n1c(CNC(=O)c2ccco2)nnc1SCC(=O)Nc1nccs1	0.74	-0.01	1.81
417877	417877:01:02_10.00	36.1	106	False	LCH	87.3	0	0	81.1	0	80.7	15.7	87.3	14.9	47.1	52.3	0	69.3	62.7	417877:01:03_10.00	39	96	False	LCH	87.8	0	0	77.5	0	77.1	23.9	87.8	34.2	36.6	48.6	0	68	59.5	G362-0185	False	O=C(Nc1cccc(Cl)c1)c1cnn(-c2ccccc2)c1C1CCNCC1	9.86	0.93	3.7
417878	417878:01:02_10.00	18.7	98	False	LCH	88.9	0	0	60.7	0	60.6	3	88.9	43.6	27.1	23.6	0	57.5	39.8	417878:01:03_10.00	16.8	95	False	LCH	90.3	0	0	69.4	0	69.3	3.3	90.3	29.2	34.3	26.6	0	63.4	36.3	G362-0208	False	CCOC(=O)c1ccc(NC(=O)c2cnn(-c3ccccc3)c2C2CCNCC2)cc1	9.86	0.93	3.46
418163	418163:01:02_10.00	42	105	False	LCH	87.6	0	0	71.6	0	72	41.3	87.6	49.9	20	44.9	0	68.8	54.2	418163:01:03_10.00	35.9	98	False	LCH	75.6	0	0	63	0	64.8	38.6	75.6	48.5	20.8	32.4	0	57.8	41.2	K284-7344	False	CCOc1cc2[nH]c(=S)n(CCN3CCCCC3CC)c(=O)c2cc1OCC	9.6	-1.51	3.05
417957	417957:01:02_10.00	43.2	81	False	LCH	90.8	0	0	60.7	0	60.2	19.4	90.8	58.8	18.5	27.7	0	62	36.4	417957:01:03_10.00	46.6	99	False	LCH	88.9	0	0	57.4	0	56.7	24	88.9	62.1	12.6	20.5	0	57.3	27.7	G637-1008	False	CCOC(=O)C1CCCN(C(=O)C2CCN(S(=O)(=O)c3c(C)noc3/C=C/c3ccccc3F)CC2)C1	3.83	-0.07	2.37
418398	418398:01:02_10.00	42	103	False	LCH	92.5	0	0	73.1	0	74.6	25.5	92.5	27.3	40.1	44	0	70.8	49	418398:01:03_10.00	47.2	104	False	LCH	92.8	0	0	74.9	0	77.4	25.2	92.8	20.9	40.3	40.6	0	67.6	42.3	K786-5997	False	O=C(Cn1nc(-c2ccccc2)ccc1=O)NCCN1CCN(c2cccc(Cl)c2)CC1	8.45	0.89	2.84
417944	417944:01:02_10.00	16.9	88	False	MitoStress	64	0	9.1	3.9	45.7	0	25.7	28.1	64	0	0	11.7	33.3	0	417944:01:03_10.00	0	97	False	LCH	22.4	0	0	9.1	0	3.8	0	22.4	19.3	11.9	0	1.8	13.1	0	G546-0503	False	O=C(NC1CCCCCC1)c1cc(-c2ccccn2)nc2ccccc12	4.16	0.36	4.65
419094	419094:01:02_10.00	12.6	100	False	HSP90	52.8	0	0	38.4	0	45	52.8	37.3	0	20	18	0	42.1	31.7	419094:01:03_10.00	17.3	105	False	HSP90	56.1	13.5	0	8.5	0	4.1	56.1	15	33.2	0	5.8	0	20.2	7	Y200-0532	False	O=C(NCc1ccccn1)c1cc(-c2ccc(Br)cc2)nc2ccccc12	4.15	2.56	4.6
415979	415979:01:02_10.00	11.1	100	False	LCH	57.8	0	5.7	24.1	39.6	19	14	57.8	57	0	0	0	41.3	6.6	415979:01:03_10.00	13.1	92	False	MitoStress	65.5	0	16.4	2.9	48.8	0	30.9	37.4	65.5	0	0	13.7	25.5	0	C301-5911	False	COc1ccc(C2=C(Nc3ccccc3)c3ccccc3C2=O)cc1	-1.06	-4.83	4.11
415538	415538:01:02_10.00	17.4	98	False	LCH	92.2	0	0	73	0	69.3	11.8	92.2	41.6	32.3	43.8	0	65.9	44.1	415538:01:03_10.00	22.6	102	False	LCH	88.6	0	0	70.7	0	71.9	27.5	88.6	51.8	25.9	42.6	0	68.8	42.4	C087-0974	False	CCc1cccc(C)c1NC(=S)N(CCCN1CCN(C)CC1)Cc1cccs1	8.31	3.27	5.25
415542	415542:01:02_10.00	21.4	97	False	LCH	88.2	0	0	65.7	0	63.2	15.9	88.2	57.1	21	31.3	0	61.9	36.9	415542:01:03_10.00	14.7	107	False	LCH	81.3	0	0	72.4	0	73.2	26.3	81.3	48.6	39.2	53	0	73.3	40.8	C087-1280	False	Cc1cc(C)cc(NC(=S)N(CCCN2CCN(C)CC2)Cc2cccs2)c1	8.31	3.27	4.8
415507	415507:01:02_10.00	56	106	False	LCH	96.3	0	0	74.2	0	73.9	10.8	96.3	32.3	32.5	42.7	0	63.8	46.8	415507:01:03_10.00	58.5	95	False	LCH	95.6	0	0	67.9	0	68	14.8	95.6	48.9	25.6	33.2	0	60.1	36.5	C073-3547	False	CCN(CC)CCN1C(=O)[C@@H]2C(C(=O)Nc3cccc(SC)c3)[C@@H]3C=C[C@]2(O3)C1C(=O)NC1CCCC(C)C1C	8.71	4.61	3.51
415996	415996:01:02_10.00	17.6	94	False	Tubulin	77.9	0	0	68.2	0	70	40.9	77.2	40.1	37.8	30.8	0	77.9	45.6	415996:01:03_10.00	31.3	99	False	Tubulin	80.1	0	0	62.6	0	65.7	58.3	66.8	47.8	26.2	45.9	0	80.1	50.5	C310-2095	False	Cc1cccc(/C=C2\Sc3ccc(C(=O)N4CCOCC4)cc3N(C)C2=O)c1	0.39	-3.29	2.81
416677	416677:01:02_10.00	21.6	97	False	AKT_PI3K_MTOR	63.6	63.6	0	0	53.2	0	50.6	0	50.5	0	0	56.6	0	0	416677:01:03_10.00	2.8	92	False	HSP90	61	1.3	0	18.2	0	27.5	61	19.6	42.9	0	47.4	0	26.1	25.1	C769-0684	False	O=S(=O)(c1ccc(Cl)cc1)c1cnc2ccccc2c1N1CCCCC1	4.37	-9.84	4.65
415530	415530:01:02_10.00	10.2	104	False	LCH	91.6	0	0	64.7	0	62.1	9.7	91.6	50	14.6	35.2	0	56.7	39.4	415530:01:03_10.00	9	98	False	LCH	83.5	0	0	63.2	0	64.3	29.3	83.5	41.4	11.9	32.3	0	57.1	44	C083-0943	False	O=C(CNC(=S)N(CCCN1CCOCC1)Cc1cccs1)NC1CCCCC1	6.44	2.1	2.39
416664	416664:01:02_10.00	17.6	99	False	LCH	72.9	0	0	58.4	0	67.1	46.4	72.9	44.7	15.5	46.5	0	52.1	36.1	416664:01:03_10.00	30.2	94	False	LCH	86.6	0	0	67.3	0	72.6	42.3	86.6	45.7	24.6	34.3	0	63.2	44.2	C757-0170	False	CCCCN(CCCC)CCCNC(=O)c1ccc2nc(-c3ccccc3NC(C)=O)c(O)nc2c1	10.28	0.63	4.34
416682	416682:01:02_10.00	10.7	96	False	MitoStress	79.4	49.9	0	0	59.5	0	26.7	13	79.4	0	0	35.7	0	0	416682:01:03_10.00	13.3	102	False	MitoStress	83.1	9.1	0	17.9	4.5	18.9	42.8	36.5	83.1	15.8	29.3	0	36.3	14.9	C779-1749	False	COCCNC(=O)C1CCN(C(=O)c2cc3sccc3n2Cc2ccc(F)cc2)CC1	2.38	0.6	2.71
415990	415990:01:02_10.00	37.5	96	False	LCH	92	0	0	76.8	0	76.8	6.8	92	17.1	45.8	40.3	0	64.1	45	415990:01:03_10.00	50.6	92	False	LCH	91.1	0	0	80.6	0	80.4	23.5	91.1	40.2	40.9	52.5	0	76	49.7	C304-2166	False	CCC1=Nc2cc(C(=O)NCCCN3CCOCC3)ccc2Sc2ccc(Br)cc21	6.67	0.43	4.31
416681	416681:01:02_10.00	28.8	98	False	LCH	87.8	0	0	71.9	0	75.3	28.4	87.8	40.7	28.1	42.8	0	67.2	37.7	416681:01:03_10.00	22.8	101	False	LCH	85.9	0	0	67.2	0	70.5	25.1	85.9	36.1	28.1	22.7	0	62.3	27.5	C779-1491	False	CC(C)N(CCCNC(=O)C1CCN(C(=O)c2cc3sccc3n2C)CC1)Cc1ccccc1	9.52	2.49	3.47
416010	416010:01:02_10.00	10.7	85	False	LCH	67.4	0	0	48.5	10.7	46	15.7	67.4	30.4	23.9	20.2	0	62.8	46.3	416010:01:03_10.00	1.9	96	False	Pyrimidine_Synth	62.6	52.7	0	0	53	0	0	0	0.2	0	0	62.6	0	0	C324-2984	False	CCC(=O)N1CCc2cc(S(=O)(=O)N3CCN(c4cccc(C)c4)C(C)C3)ccc21	3.52	-3.29	3.54
415982	415982:01:02_10.00	11.9	98	False	LCH	82.2	0	0	71	0	70.1	30.2	82.2	25.3	28.7	41.2	0	62.2	46.9	415982:01:03_10.00	11.7	96	False	LCH	74.5	0	0	62.8	0	64.4	25.3	74.5	15.9	27.8	19.8	0	53.7	30.5	C301-6545	False	CCn1c(=O)n(CC)c2cc(N3CCCC3)c(NC(=O)c3ccccc3F)cc21	2.61	-6.29	3.7
415959	415959:01:02_10.00	17.3	100	False	Na_K-ATPase	40.1	0	10.6	28.7	0	30.9	23.7	11.3	0	40.1	30.1	0	30.5	13.7	415959:01:03_10.00	65.1	4	True	HDAC	48.1	0	41.6	36.5	0	48.1	5.2	32.7	12.9	34.9	42.4	0	39.7	2.4	C301-1709	False	COc1cc(Nc2nc3ccc(Cl)cc3n3cnnc23)cc(OC)c1OC	1.38	-4.44	2.15
415520	415520:01:02_10.00	21.2	102	False	LCH	92.4	0	0	65.4	0	65	15.8	92.4	34.7	19.9	40.9	0	56.1	38.5	415520:01:03_10.00	29.9	95	False	LCH	91.1	0	0	58.4	0	59.1	15.1	91.1	57.8	15.6	25.9	0	55.4	28.2	C075-0154	False	COc1ccc(-n2nc(C(=O)NCC(=O)NC3CCCCC3)c3ccccc3c2=O)cc1	2.12	0.72	2.63
419137	419137:01:02_10.00	21.1	88	False	Tubulin	70.9	0	0	55.7	0	46.1	28.6	63.2	56.2	13.1	49.4	0	70.9	57.1	419137:01:03_10.00	10.4	94	False	Tubulin	65.5	0	0	45.1	8.3	35.3	21	45	54.6	15	48.9	0	65.5	49.1	Y200-6588	False	CCOc1cccc2cc(C(=O)NCc3ccc(F)cc3)c(=N)oc12	3.77	-3.38	3.05
415940	415940:01:02_10.00	29.4	95	False	HDAC	86.8	0	0	85.9	0	86.8	6	74.1	0	60.7	61.8	0	71.7	64.1	415940:01:03_10.00	28.8	94	False	BET	89.5	0	0	89.5	0	87.2	27.5	76.4	0	51.7	68	0	81.8	71.3	C289-0488	False	COc1ccc(NC(=O)CCc2nc(-c3ccc(C)cc3)no2)cc1Cl	-2.38	-4.09	4.51
415508	415508:01:02_10.00	28.3	99	False	LCH	93.1	0	0	65.2	0	64.4	3.2	93.1	31.1	24.7	33	0	55.5	41.8	415508:01:03_10.00	46.3	92	False	LCH	93.4	0	0	63.3	0	63.6	19.2	93.4	54.5	16.6	36.4	0	57.1	35.6	C073-4166	False	CCCCN(C)CCN1C(=O)[C@@H]2C(C(=O)Nc3ccc(OC)cc3)[C@@H]3C=C[C@]2(O3)C1C(=O)NC1CCCCC1	8.69	4.33	2.68
415580	415580:01:02_10.00	13.1	81	False	Tubulin	82.2	0	0	56.7	0	53	21.7	52.1	20.9	43.1	36.2	0	82.2	50.7	415580:01:03_10.00	1.6	96	False	HDAC	32.3	0	20.3	26.4	0	32.3	0	30.7	0	27	0	0	23.6	2.9	C099-0317	False	CCOC(=O)C(C)Sc1nc(O)c2cnn(-c3ccc(F)cc3)c2n1	0.34	-1.74	3.5
415549	415549:01:02_10.00	20.9	93	False	LCH	71.1	0	0	44.5	0	50.5	21.9	71.1	63.9	31.4	25.6	0	44.8	23.3	415549:01:03_10.00	1.4	98	False	LCH	65.5	0	0	50.1	0	60	42.5	65.5	45.5	21.2	17.3	0	53.1	30.7	C094-0330	False	COc1ccc(NC(=O)C(NC(=O)Cc2cccs2)c2ccccc2)cc1	1.6	-4.82	3.63
415953	415953:01:02_10.00	18.5	92	False	MitoStress	84.7	11.5	2.2	0	31.1	0	14.2	14.8	84.7	3.9	10.7	4.3	3.4	0	415953:01:03_10.00	0	93	False	MitoStress	52.5	0	33.1	0	29	0	31	26	52.5	0	6.8	16.3	17.7	0	C301-0101	False	COc1cccc(C(=O)CC(=O)C(=O)Nc2cc(Cl)c(OC)cc2OC)c1	-4.35	-4.81	3.28
415511	415511:01:02_10.00	52.3	103	False	LCH	95.7	0	0	70.6	0	69.9	13.3	95.7	38.2	24.9	39.8	0	62.4	43.9	415511:01:03_10.00	53.9	96	False	LCH	95.6	0	0	70.4	0	70	17.8	95.6	45.3	27.8	40.4	0	63.3	42.1	C073-4603	False	O=C(Nc1ccc(Br)cc1)C1[C@@H]2C=C[C@]3(O2)C(C(=O)NC2CCCCC2)N(CCN2CCCCC2)C(=O)[C@H]13	8.4	4.34	3.13
416688	416688:01:02_10.00	14.7	102	False	LCH	85.5	0	0	64.7	0	59.5	11.3	85.5	58.2	18.4	27.3	0	60.9	32.7	416688:01:03_10.00	0.7	100	False	LCH	56.5	0	0	48.1	0	46.7	42.3	56.5	37.7	2.3	38.2	0	47.1	35.8	C785-3359	False	Cc1cc2c(cc3c(=O)n(CC(=O)NCCCN4CC(C)CC(C)C4)ncn32)s1	9.51	1.55	2.03
214734	214734:01:04_10.00	29.9	91	False	LCH	78.1	0	0	76.6	0	75.3	21.5	78.1	34.5	37.5	60	0	73.5	47.9	214734:01:05_10.00	18.8	96	False	LCH	82.2	0	0	74.1	0	79.3	42	82.2	39.4	29	51	0	76.6	46	E717-0579	False	O=C(Cn1ncc2c([nH]c3ccccc32)c1=O)NCCCN1CCN(c2ccccc2)CC1	8.43	1.46	1.94
176204	176204:01:04_10.00	23.1	94	False	LCH	84.8	4.1	0	65.9	0	62.8	28.4	84.8	39.9	21.5	47	0	73.9	62.9	176204:01:05_10.00	25.6	100	False	LCH	82.5	14.8	0	51.9	4.9	50.9	11.7	82.5	27.6	15	13.5	0	55.7	51.6	4358-1548	False	COc1ccc2nc(C)cc(Nc3ccccc3OC)c2c1	8.38	-2.79	3.39
186360	186360:01:05_10.00	13	94	False	Protein_Synth	78.7	0	0	66.4	0	70.8	17.6	48.6	0	42.2	78.7	0	65.7	53.1	186360:01:06_10.00	11.6	107	False	BET	73.3	0	0	73.3	0	72	30.1	59.3	0	43.7	61	0	62.8	58.7	6877-0609	False	COc1ccc(OC)c(-c2oc3ccccc3c(=O)c2O)c1	-1.92	-4.19	2.41
182323	182323:01:05_10.00	13.8	99	False	LCH	76.5	0	0	54.9	0	52.5	24.3	76.5	62.6	12.7	35.2	0	58.3	30	182323:01:06_10.00	1	101	False	LCH	74	0	0	68.2	0	69.6	37.9	74	36.8	28.8	44.1	0	64.2	44	5786-0664	False	COc1ccccc1N(CC(O)Cn1c(C)nc2ccccc21)S(=O)(=O)c1ccccc1	6.15	-3.12	3.33
242253	242253:01:04_10.00	28.7	93	False	LCH	88.3	0	0	70.1	0	69.1	14.8	88.3	42.1	22.4	38.4	0	65.7	47.8	242253:01:05_10.00	23.3	101	False	LCH	92.3	0	0	70.7	0	70.3	25.1	92.3	50.4	21.7	37.3	0	67.3	43.7	C521-2184	False	CC(C)N(CCNC(=O)c1ccc(CS(=O)(=O)c2c(Cl)cccc2Cl)o1)Cc1ccccc1	8.56	-0.2	4.47
203758	203758:01:04_10.00	14.3	110	False	LCH	84.4	0	0	74.1	0	72.4	16	84.4	30.4	28.6	41	0	67.8	47.2	203758:01:05_10.00	6.4	101	False	LCH	87.4	0	0	59.4	0	56.4	8.4	87.4	46.9	10.9	31	0	60.6	35.6	C760-1035	False	CCC1CCCCN1CCCNC(=O)c1csc2c1CCCCC2	9.43	0.26	4.73
241829	241829:01:04_10.00	29	92	False	LCH	73.5	0	0	60.5	0	62.5	26.1	73.5	53.2	19.7	36.3	0	61.7	34.3	241829:01:05_10.00	1.4	102	False	MitoStress	61.5	0	0	47.3	0	38.6	20.8	61.3	61.5	9.9	39.2	0	59.7	34	C481-2231	False	CN(CC(=O)NCCN1CCN(Cc2ccccc2)CC1)S(=O)(=O)c1cccc2nsnc12	8.17	3.26	1.66
236116	236116:01:04_10.00	13.3	102	False	MitoStress	57.9	0	0	30.1	0	31.5	30.3	43.4	57.9	8.7	15	0	36.7	0	236116:01:05_10.00	3.3	106	False	MitoStress	51.5	0	0.9	27.6	0	27.4	30.1	37.7	51.5	14.3	27.9	0	28.1	0	C075-0269	False	CCCN(CCC)CCCNC(=O)CNC(=O)c1nn(-c2ccc(OC)cc2)c(=O)c2ccccc12	10.31	1.53	2.53
190466	190466:01:04_10.00	41.6	66	False	Tubulin	88.6	0	0	72.2	0	70.8	31.8	57.5	0	51.6	70.8	0	88.6	61	190466:01:05_10.00	53.2	67	False	Tubulin	93.4	0	0	69.4	0	66.2	43.8	64.6	18.4	47.9	55.6	0	93.4	67.5	8010-0552	False	COc1ccc(C)cc1S(=O)(=O)n1cnc2ccccc21	2.29	-4.93	2.54
172739	172739:01:04_10.00	18.3	93	False	LCH	76.1	0	0	54.3	0	57.3	19	76.1	60.2	11.6	28.4	0	61.4	32.6	172739:01:05_10.00	18.5	106	False	LCH	87.6	0	0	62.1	0	59.3	20.6	87.6	63.1	13.2	31.9	0	64.3	38.5	3702-0496	False	COc1ccc(OC)c(CN2CCN(Cc3ccccc3C(F)(F)F)CC2)c1	7.49	2.41	4.05
240329	240329:01:04_10.00	17.1	103	False	HDAC	68.4	0	0	67.3	0	68.4	37	68	40.6	24.6	42.4	0	67.7	39.1	240329:01:05_10.00	12.1	99	False	LCH	77.3	0	0	61.5	0	63.8	14.5	77.3	23	38.2	15.4	0	49.9	21.9	C301-6876	False	CCOc1cc(C(=O)Nc2cc3c(cc2N2CCOCC2)n(C)c(=O)n3C)cc(OCC)c1OCC	-0.99	-4.46	2.81
228210	228210:01:04_10.00	10.4	91	False	MitoStress	72.2	35.2	0.4	0	64.4	0	33.1	5.1	72.2	0	0	55.3	0	0	228210:01:05_10.00	2.4	95	False	MitoStress	64.5	29.4	0	0	52	0	33.2	16.3	64.5	0	0	40.8	5.5	0	K284-4550	False	CCOc1ccc(NC(=O)CSc2nc3cc(C(=O)NCC4CCCO4)ccc3c(=O)n2CC2CCCO2)cc1	1.09	0.47	3.08
203468	203468:01:04_10.00	53	84	False	Tubulin	79.7	0	0	74.3	0	75.8	23.4	70.2	23.6	41.5	76.4	0	79.7	52.8	203468:01:05_10.00	35.9	81	False	Tubulin	79.3	0	5.5	72.1	0	73.5	24.1	77.6	42.1	48	58	0	79.3	52.8	C612-1114	False	COc1ccc(CNC(=O)OCc2nccnc2C(=O)Nc2ccc(Br)cn2)cc1	0.9	-0.16	2.37
219918	219918:01:04_10.00	16.2	103	False	LCH	82	0	0	57.3	0	56.5	10.1	82	67.3	22.9	32.4	0	61.7	32.9	219918:01:05_10.00	16.8	101	False	LCH	88.2	0	0	67	0	68.4	24.8	88.2	49.5	12.7	42.5	0	64.6	38.3	G070-1586	False	COC(=O)c1cc(S(=O)(=O)NCC2CCN(CCc3ccc(OC)cc3)CC2)cn1C	8.56	-5.14	2.16
243621	243621:01:04_10.00	25.4	84	False	Tubulin	73.3	0	8.1	62.2	0	63	35.2	60.2	19.3	41.5	65.1	0	73.3	53.8	243621:01:05_10.00	0.9	100	False	Pyrimidine_Synth	53.3	23	0	0	22.7	0	0	0	0	1.5	0	53.3	0	0	C636-2193	False	COC(=O)c1cc(=O)n(Cc2cccs2)/c(=N/Cc2cccs2)s1	0.8	-6.16	4.06
204368	204368:01:04_10.00	35.1	95	False	LCH	91.1	0	0	71.2	0	72.1	25	91.1	34.7	24.3	38.7	0	71.3	47.5	204368:01:05_10.00	10.4	102	False	LCH	89.5	0	0	62.3	0	63.8	22.6	89.5	38	15.8	28.1	0	61.1	35.1	C797-0187	False	Cc1ccc2nc(N3CCC(C(=O)NC4CCCCC4)CC3)sc2c1	5.34	3.06	4.71
230586	230586:01:04_10.00	22.3	99	False	LCH	87.2	0	0	69.6	0	70.5	13.7	87.2	48.1	30.5	37.6	0	66.4	41.7	230586:01:05_10.00	10.4	104	False	LCH	86.1	0	0	59.1	0	57	12.3	86.1	50.9	12.4	19	0	53	21.3	K786-7207	False	O=C(NCCN1CCC(Cc2ccccc2)CC1)C1CCN(S(=O)(=O)N2CCC3(CC2)OCCO3)CC1	9	1.93	1.79
261747	261747:01:06_10.00	42.5	104	False	MitoStress	87.3	0	0	28.8	0	26.6	14	48.2	87.3	20.5	33.8	0	39.1	4	261747:01:07_10.00	5.4	102	False	MitoStress	64.4	11.8	0	21.9	10.1	18.3	0	52	64.4	20.1	0	0	22.8	0	C647-0674	False	COc1ccc(OC)c(NC(=O)Cn2cc(C(=O)c3ccccc3)c(=O)c3cc(C)ccc32)c1	-1.62	-4.59	4.24
213455	213455:01:04_10.00	15.4	99	False	MitoStress	64.3	0	0	17	7.4	11	36.7	31.6	64.3	0	11.8	0	33.1	11.7	213455:01:05_10.00	0.9	94	False	MitoStress	57.4	11.8	24.8	0	42.9	0	32.6	25	57.4	0	0	30.2	2.4	0	E532-0245	False	CCCN1CCN(CCCNC(=O)c2ccccc2NC(=O)C2=C(C)OCCS2)CC1	8.69	3.46	2.04
173684	173684:01:04_10.00	18	94	False	LCH	85.1	0	0	80.6	0	80.3	22.3	85.1	37.6	41.3	56	0	72.8	59	173684:01:05_10.00	23	88	False	LCH	86	0	0	80.7	0	82.7	20.2	86	22.6	37.8	61.4	0	72.4	54.2	3937-0099	False	CCOc1ccc(C(=O)Nc2ccc(C(C)C)cc2)cc1OCC	-3.79	-4.81	4.71
262252	262252:01:06_10.00	15.5	95	False	MitoStress	75.2	6.9	0	15.1	44.7	6.5	25	48.5	75.2	0	7.6	0	37.3	6.1	262252:01:07_10.00	4.5	107	False	LCH	74.5	0	0	50.3	0	46	21.6	74.5	66.9	6.8	27.1	0	52.8	20.8	E715-0060	False	CCC1CCCCN1CCCNC(=O)C1CCCN(c2ncnc3c2nc2n3CCCCC2)C1	9.49	4.43	3.38
172847	172847:01:04_10.00	48	92	False	Tubulin	80.8	0	0	73.5	0	79.3	37.7	73.7	47.2	41.6	54.2	0	80.8	40.9	172847:01:05_10.00	33	98	False	LCH	84.9	0	0	78.4	0	80	26	84.9	24.4	39.8	37.1	0	76.4	38	3729-3485	False	COc1ccc(Br)cc1C(=O)Nc1ccc(NC(=O)c2ccco2)cc1	-3.01	-3.98	3.83
186045	186045:01:04_10.00	15.7	102	False	Tubulin	79.3	0	0	77.9	0	71.8	29.3	70	37.7	38.2	64.4	0	79.3	62.4	186045:01:06_10.00	0	108	False	LCH	22.5	0	20	13.3	0	16.2	0	22.5	0	5.3	0	0	1.8	0	6732-0171	False	CCN(Cc1ccccc1)S(=O)(=O)c1ccc(S(=O)(=O)N2CCN(CCC#N)CC2)cc1	4.56		1.78
198207	198207:01:05_10.00	35.8	104	False	BET	80.4	0	0	80.4	0	78.8	35.6	75.7	30.2	43.8	60.9	0	74.8	66	198207:01:06_10.00	28	117	False	HDAC	84.8	0	0	84.5	0	84.8	31.9	82.5	0	46.6	59.8	0	73.2	68.8	K940-1818	False	CCN(CC)c1ccc(NC(=O)CN2CCN(CC(=O)Nc3ccc(OC)cc3)CC2)cc1	6.17	5.32	2.53
235142	235142:01:05_10.00	41.8	102	False	Tubulin	88.3	0	0	79.2	0	73.5	30.5	74.2	49.6	46.9	61.7	0	88.3	61.9	235142:01:07_10.00	7.8	100	False	LCH	73.1	0	0	54.5	0	54.6	2	73.1	14.7	22.7	9.8	0	51.8	33.3	8563-0807	False	COCCOC(=O)C1=C(C)Nc2nc3ccccc3n2C1c1cc(F)cc(F)c1	6.15	-4.12	3.68
221967	221967:01:04_10.00	15.2	104	False	Tubulin	62.1	12	0	49	0	39.9	39	56.5	55.7	8.9	35.9	0	62.1	53.5	221967:01:05_10.00	13.3	103	False	Tubulin	76.2	0	0	68.3	0	64.3	43.6	75.1	55.9	21.5	47.3	0	76.2	53.6	G384-0358	False	COc1ccc(NC(=O)C2Cc3cc(S(=O)(=O)N4CCCCC4)ccc3N2C(C)=O)cc1Cl	-3.75	-4.9	2.59
223810	223810:01:04_10.00	17.3	111	False	LCH	83.2	1.4	0	74.5	0	72.1	21.2	83.2	20	28.4	57.1	0	69.2	69.2	223810:01:05_10.00	14.2	92	False	LCH	90.9	0	0	66.8	0	67.2	25.6	90.9	46.6	18.1	42.2	0	58.7	51.4	G678-0356	False	COc1ccc(N2CCN(S(=O)(=O)CCNC(=O)C34CC5CC(CC(C5)C3)C4)CC2)cc1	4.26	2.99	2.27
228287	228287:01:04_10.00	22.1	94	False	MitoStress	66.4	0	0	24.6	0	29.5	44.1	41.8	66.4	3.4	16.8	0	37.4	8.5	228287:01:05_10.00	0.3	104	False	Aurora	32.2	0	32.2	0	8.8	0	0	0	0	14.9	0	21	0	0	K284-5546	False	O=C(CSc1nc2cc3c(cc2c(=O)n1CCC(=O)N1CCN(c2ccccc2)CC1)OCO3)c1ccc(Cl)cc1	3.48	1.77	4.61
190521	190521:01:04_10.00	12.4	82	False	Tubulin	90.4	0	8.1	65.8	0	64.8	32.5	53.7	0.7	51.2	48.9	0	90.4	49.3	190521:01:05_10.00	22.3	92	False	Tubulin	80.2	0	0	54.3	0	45.4	21.5	48.8	21.4	22.2	44.2	0	80.2	57	8010-1191	False	COC(=O)CSC1=C(C#N)C(c2cccc(F)c2)CC(=O)N1	1.4	-7.15	1.59
241943	241943:01:04_10.00	35.6	93	False	LCH	77.1	0	0	58.8	0	66.1	35.8	77.1	62.5	22.1	37.4	0	63.5	38.1	241943:01:06_10.00	5.5	97	False	LCH	75.9	0	0	60.9	0	63.3	32.2	75.9	42.4	13	35.5	0	56.5	40.9	C498-0348	False	CCCCN(CC)CCNC(=O)c1cc2c(=O)[nH]c3ccccc3c2n1C	9.26	-0.45	2.66
230144	230144:01:04_10.00	18.8	92	False	LCH	81.2	0	0	71.5	0	68.8	26.7	81.2	57	31.3	48.5	0	69.4	50	230144:01:05_10.00	3.5	102	False	LCH	81.3	0	0	64.4	0	65.7	9.8	81.3	41.4	43.7	24.6	0	58.4	34.1	K784-7785	False	Cc1cccc(CN2C(=O)c3ccccc3Sc3ccc(C(=O)NCCCN4CCOCC4)cc32)c1	6.67	0.03	4.32
205811	205811:01:05_10.00	22.1	99	False	LCH	88.7	0	0	79.3	0	77.1	13	88.7	45.4	42.9	48.9	0	73.6	50.4	205811:01:06_10.00	1.6	99	False	BET	75.5	0	0	75.5	0	75.4	19.2	70.9	19.7	32	63	0	68.8	50	D030-1026	False	CCN1CCN(C2CCCCC2NS(=O)(=O)c2ccc(Cl)cc2)CC1	8.49	3.6	2.84
230559	230559:01:04_10.00	44	103	False	LCH	92.8	0	0	74.4	0	73.2	14.3	92.8	47.6	32.8	40.4	0	67.6	39.6	230559:01:05_10.00	23.1	100	False	LCH	87.7	0	0	69.4	0	66.9	10.6	87.7	62.3	28.6	38.8	0	66.6	38	K786-6908	False	CCC1CCCCN1CCCNC(=O)CN1C(=O)CSc2ccc(S(=O)(=O)N3CCC(C)CC3)cc21	9.49	1.97	2.05
167277	167277:01:04_10.00	16.4	100	False	LCH	87.6	0	0	82.7	0	80.3	0	87.6	14.6	54.6	46.7	0	73.1	51.3	167277:01:05_10.00	17.8	99	False	LCH	89.8	0	0	76.3	0	74.6	10.2	89.8	39.4	36	46.5	0	71	46.6	2159-0387	False	CCN(CC)CCNC(=O)COc1ccc(Cl)cc1Cl	9.04	0.95	2.65
202032	202032:01:05_10.00	37.7	95	False	LCH	96.2	0	0	69.7	0	70.3	14.8	96.2	39.2	30	38	0	63	41.1	202032:01:06_10.00	37.8	93	False	LCH	94.3	0	0	71.4	0	72.4	15	94.3	37.6	33.9	34.7	0	64.1	36.1	E717-0504	False	CN1CCN(c2ccccc2NC(=O)Cn2ncc3c([nH]c4ccccc43)c2=O)CC1	8.62	-0.58	2.1
178224	178224:01:04_10.00	30.9	80	False	Tubulin	78.3	0	13.9	64.3	0	67.4	19.5	71.5	51.3	44.9	52.8	0	78.3	41.6	178224:01:05_10.00	0.2	95	False	MitoStress	45	30.1	0	0	34.5	0	35.6	18.6	45	0	0	32.9	2.9	0	4721-1010	False	CCOc1ccc(NC(=O)C(=O)NCCN2CCN(S(=O)(=O)c3ccc(C)cc3)CC2)cc1	6.19	0.62	2
184255	184255:01:04_10.00	12.1	89	False	LCH	65	0	0	58.5	0	64	34.9	65	51.8	21.1	25.8	0	62.3	28.5	184255:01:05_10.00	1.6	103	False	HSP90	41	0	0	29.5	0	26.3	41	38.9	35.6	0	3.7	0	40.4	4.5	6220-1331	False	COc1ccc(NC2=CC(c3ccc(OC)c(OC)c3)N(c3ccc(OC)cc3)C2=O)cc1	-2.77	-3.06	3.52
205780	205780:01:04_10.00	14.5	100	False	LCH	86.5	0	0	72.5	0	72	22.9	86.5	47.1	29.4	48.9	0	70.8	44.1	205780:01:05_10.00	2.2	101	False	MitoStress	59.4	2.5	0	12	3.4	11.1	30.8	37.1	59.4	0	0	2.6	19.3	0	D030-0034	False	Cc1ccc(S(=O)(=O)NCC(c2ccccc2)N2CCCCC2)cc1	8.08		3.97
242128	242128:01:04_10.00	13.1	98	False	LCH	58.4	0	0	47.4	0	42.1	39	58.4	56.2	1.1	37.9	0	55.8	29.9	242128:01:05_10.00	9.3	92	False	MitoStress	65.2	9.5	0	28.7	0	19.3	40.2	47.9	65.2	0	24.8	0	42.3	19.6	C517-4697	False	Cc1noc(C)c1S(=O)(=O)N(CC(=O)N1CCc2ccccc21)c1ccc(C(C)C)cc1	0.18	-6.54	3.44
240406	240406:01:04_10.00	12.1	86	False	Tubulin	84.1	0	0	51.7	0	48.3	45.7	59.2	42.9	27.8	46	0	84.1	54.8	240406:01:05_10.00	9.2	92	False	Tubulin	58.8	22.3	0	16	39.2	9	8.8	28.7	15.7	13.7	0	0.3	58.8	42.5	C301-7756	False	COc1ccc(S(=O)(=O)Nc2cc3[nH]c(=O)oc3cc2C)cc1	-3.38	-4.85	2.18
219685	219685:01:04_10.00	29.5	99	False	LCH	95.4	0	0	75.6	0	73.6	3.8	95.4	25.7	35.7	44.1	0	64.3	46.6	219685:01:05_10.00	30.2	99	False	LCH	93.9	0	0	75.4	0	74.4	11.5	93.9	43.9	33	47.7	0	68.9	43.1	G008-4910	False	CCc1ccc(-c2cc(C)no2)cc1S(=O)(=O)Nc1cccc(CN2CCCC2)c1	8.38	1.33	3.09
168309	168309:01:06_10.00	11.4	87	False	LCH	87.6	0	0	63.9	0	61.8	23	87.6	54	19.5	44	0	62.6	44.5	168309:01:07_10.00	12.1	104	False	LCH	70.9	0	0	48.9	0	49.4	33.1	70.9	51.5	0	20.2	0	49.4	22.4	2686-0301	False	Cc1ccc(C(=O)c2coc3ccc(O)c(CN(C)C)c23)cc1	9.55	-3.93	2.4
205970	205970:01:05_10.00	13.8	92	False	Tubulin	64.6	0	0	57.9	0	62.9	58.2	59	44.6	13.1	58.4	0	64.6	44.9	205970:01:06_10.00	4.8	98	False	Tubulin	72	0	0	69.7	0	71.1	40.1	69.9	13.9	39.6	31.7	0	72	41.7	D041-0155	False	COc1ccc(Cc2nc(-c3cc(Cl)ccc3OC)no2)cc1OC	-1.75	-4.49	4.14
181239	181239:01:06_10.00	12.1	97	False	HSP90	53.4	24.9	0	35.1	0	47.2	53.4	40.9	0	14.4	38.4	0	35.9	47	181239:01:07_10.00	16.8	96	False	HSP90	59.6	16.5	0	43	0	47.8	59.6	54.9	20.6	2.7	38.5	0	48.4	46.4	5594-1043	False	N/C(=N\C(=O)/C=C/c1ccccc1)Nc1nc2ccccc2o1	2.61	-1.7	2.87
189445	189445:01:04_10.00	24.2	92	False	MitoStress	75.6	0	0.2	56.5	0	54.8	21.9	73.3	75.6	23.7	45.7	0	71.5	37.6	189445:01:05_10.00	5.2	96	False	MitoStress	79	0	6.1	37.9	14.7	35.4	25.5	64.4	79	2.6	32.5	0	53.1	16	8008-3608	False	CCc1ccc(-n2c(CSc3nnnn3-c3ccccc3)nc3ccccc3c2=O)cc1	0.34	-2.13	5.33
231134	231134:01:04_10.00	15	103	False	MitoStress	58.1	7.5	0	29.1	0	22.8	45	47.5	58.1	0	10.2	0	43.3	18.5	231134:01:05_10.00	15.7	100	False	Tubulin	60.9	0	0	46.9	0	48	48.5	55.6	57.8	3.7	36.1	0	60.9	28.3	K788-8346	False	O=C(c1ccc2c(c1)N(Cc1cccc(Cl)c1)C(=O)c1ccccc1S2=O)N1Cc2ccccc2C1	0.35	-3.56	4.87
181366	181366:01:04_10.00	24.7	104	False	LCH	89	0	0	70.1	0	66.9	4.3	89	54	36.7	40.8	0	68.3	40	181366:01:05_10.00	18.3	102	False	LCH	91.1	0	0	71.1	0	70.8	21.5	91.1	49.7	26.6	44.2	0	65.4	45.4	5607-0003	False	COc1cc(OC)c(OC)cc1CN1CCC(N2CCN(c3ccccc3)CC2)CC1	9.17	5.25	3.21
185108	185108:01:05_10.00	19.7	104	False	LCH	88	0	0	66.3	0	63.9	3.6	88	53.7	26.9	31.1	0	63.1	34.2	185108:01:06_10.00	25.4	102	False	LCH	92.1	0	0	70.1	0	70.1	11.9	92.1	51.4	30.3	40.5	0	66.8	42.3	6408-0667	False	COc1cc(CNCCCN2CCOCC2)cc(Cl)c1OCC(=O)NC(C)(C)C	8.5	5.2	1.63
183963	183963:01:04_10.00	20.9	109	False	HSP90	58.4	46.4	0	0	46.8	0	58.4	0	56.5	0	0	53.3	0	0	183963:01:05_10.00	2.1	103	False	MitoStress	67.2	20.3	10.4	0	34.5	0	42	14.4	67.2	0	0	37.5	2.4	0	6186-2721	False	Cc1ccc2c(C)nc(Nc3nc(=O)cc(CSc4nc5ccccc5s4)[nH]3)nc2c1	2.98	1.9	4.67
202012	202012:01:04_10.00	43.9	111	False	LCH	90.4	0	0	71.6	0	69.2	26.3	90.4	52.6	19.4	49	0	69.4	48.9	202012:01:05_10.00	49.2	102	False	LCH	93.5	0	0	71.6	0	71.1	16.8	93.5	48.8	25.1	38	0	65.7	36.8	E677-0946	False	Cc1cccc2sc(N(CCCN(C)C)C(=O)c3cc4ccccc4oc3=O)nc12	9.3	-0.53	4.09
221691	221691:01:05_10.00	42.3	96	False	LCH	93.4	0	0	80.5	0	79.6	19.5	93.4	27.4	37.5	55.5	0	73	59.4	221691:01:06_10.00	43	97	False	LCH	95	0	0	76.4	0	75	16.3	95	40.5	31.8	50	0	69.3	53.7	G362-0784	False	Cc1ccc(-n2ncc(C(=O)Nc3cc(Cl)ccc3C)c2C2CCNCC2)cc1	9.86	0.93	4.73
206069	206069:01:04_10.00	10.4	94	False	LCH	76.8	0	0	55.5	0	53.4	29.8	76.8	61.3	10.9	38.1	0	62.2	43.5	206069:01:05_10.00	5.4	95	False	LCH	77.2	0	0	44.4	0	47.3	7.8	77.2	30.5	11.3	0	0	41.6	19.2	D047-0236	False	CC(=O)c1ccc(N2CCN(C(=O)Nc3ccc(F)cc3)CC2)cc1	1.86	-4.04	2.76
175385	175385:01:04_10.00	14.3	94	False	MitoStress	65.5	0	0	17.2	7.5	9.3	37.2	38.5	65.5	0	16.7	0	34.8	0.6	175385:01:05_10.00	1.6	105	False	LCH	52.5	0	0	23.8	0	19.8	0	52.5	25.9	5.9	0	0	17.8	0	4239-0802	False	COc1ccccc1N1CCN(CCC(=O)Nc2cccc(F)c2)CC1	8.53	-1.92	3.06
199494	199494:01:04_10.00	20	105	False	MitoStress	68.4	5.4	0	26.3	0	25.5	46.5	50.3	68.4	0	26.9	0	43.2	13.7	199494:01:05_10.00	0.3	109	False	LCH	37.2	6.3	0	19.9	0	20.4	1.9	37.2	20.9	16	0	0	4	0	L493-0374	False	COC(=O)c1ccc(N2CCN(C)CC2)c(NC(=O)COc2cccc(C)c2)c1	8.52	-4	3.2
168626	168626:01:05_10.00	11.9	99	False	HDAC	78.7	0	0	72.5	0	78.7	40.4	70.5	19.4	30.2	53.4	0	68.8	40.6	168626:01:06_10.00	1.9	100	False	HDAC	68.3	0	0	61.4	0	68.3	0	61	0	43.5	14.7	0	44.2	24.5	2888-0011	False	CCOC(=O)C1=C(Nc2cccc3ccccc23)SCC1=O	-3.39	-7.08	3.59
213241	213241:01:04_10.00	12.4	102	False	HSP90	69.8	34.5	0	0	13.1	0	69.8	6.3	48.6	0	14	19.7	16.7	13	213241:01:05_10.00	4	99	False	HSP90	59.1	23.7	0.7	0	0	0	59.1	0	17.2	0	0	39.9	0	0	E511-3049	False	O=C(NCCc1ccc(Cl)cc1)c1cc(S(=O)(=O)N2CCCCC2)c[nH]1	-0.1		2.57
166298	166298:01:05_10.00	44.7	95	False	BET	84.6	0	0	84.6	0	83.2	41.4	73.4	25.5	47	65.4	0	80.7	62.4	166298:01:06_10.00	31.6	102	False	BET	84.8	0	0	84.8	0	80.6	37.2	73.3	25.9	47.5	64.2	0	83.4	57.8	1750-0031	False	CC(C)(C)c1cc(S(=O)(=O)CCc2ccncc2)cc(C(C)(C)C)c1F	5.05		4.99
212543	212543:01:11_10.00	43	96	False	LCH	87.9	0	0	80.6	0	78.3	27.2	87.9	12	39.2	51.3	0	71	63.1	212543:01:12_10.00	41.6	110	False	LCH	82.6	0	0	75.6	0	77.4	34.4	82.6	11	32.9	43.7	0	65.6	55	E203-0162	False	COc1ccc(NC(=O)c2cc(S(=O)(=O)N3CCCC3)cn2C)cc1Cl	-4.08	-4.99	2.19
284785	284785:01:03_10.00	12.6	96	False	MitoStress	64	0	0	10.2	0	0	41.6	19.5	64	0	13.2	0	26.8	0	284785:01:04_10.00	4	103	False	MitoStress	61.8	0	3	12.9	0	5.7	17.2	36.8	61.8	11.6	0.9	0	20.8	0	C447-0227	False	O=C(NCc1ccc(F)cc1)c1cccc2c1C(=O)N(Cc1cccnc1)C2	4.81	0.45	2.47
238526	238526:01:05_10.00	12.3	103	False	LCH	84.7	0	0	68.8	0	69.2	24.9	84.7	45.6	23.2	43	0	64.7	36.7	238526:01:06_10.00	12.8	100	False	LCH	88.3	0	0	72	0	68.9	19.5	88.3	47.4	30.5	39.5	0	69	47.9	C224-5005	False	O=C(CCS(=O)(=O)c1cccs1)Nc1ccc(C(=O)NC2CCN(Cc3ccccc3)CC2)cc1	8.22	0.13	2.89
170145	170145:01:07_10.00	20.6	104	False	HDAC	53.9	0	0	45.3	0	53.9	47.4	49.7	43.1	13.7	35.4	0	48.3	29.3	170145:01:08_10.00	5.4	103	False	LCH	66.2	0	0	61.7	0	63.7	17.9	66.2	6	41.3	21.1	0	50.6	32.9	3272-1405	False	Cc1ccc(N(Cc2ccc(C(=O)Nc3cc(Cl)ccc3C)cc2)S(C)(=O)=O)cc1C	-3.61		5.53
184724	184724:01:04_10.00	19.2	98	False	MitoStress	61.3	0	0	33.2	0	33.8	40.6	53.7	61.3	0	24.8	0	37	18.9	184724:01:05_10.00	1	107	False	MitoStress	61.6	5.5	0	0	25.8	0	30.4	22.3	61.6	0	0	16.1	17.8	0	6285-0301	False	COc1cc(-c2nc(S(=O)(=O)c3ccc(Cl)cc3)c(N(C)C)o2)cc(OC)c1OC	-3.08	-4.48	3.82
171345	171345:01:05_10.00	11.6	91	False	HDAC	67.4	0	24.7	58.1	0	67.4	20.6	50	0	50.5	42.2	0	62.1	22.7	171345:01:06_10.00	0	96	False	MitoStress	51.1	0	2.9	32.8	0	24.7	0	48.7	51.1	13.6	14.3	0	32.1	0	3448-7363	False	O=C1NC(=O)N(Cc2ccc(F)cc2)C(=O)/C1=C/Nc1ccc(Cl)cc1	-1.66	-3.49	2.72

## Sheet: explanation
Explanation of Columns
The columns ending in *_Org / *_Repeat contain the value for the original and the repeat measurement, respectively.
Compound_Id
The internal compound identifier. A Compound_Id is unique per structure.
Supplier_Id
The Supplier Id from ChemDiv.
Well_Id_Org/_Repeat
The Well_Id is the unique identifier of a measurement in the Cell painting assay.
Induction_Org/_Repeat
Induction is the number of significantly changed features in the Cell painting profile, expressed in percent.
Rel_Cell_Count_Org/_Repeat
Cell count, relative to DMSO controls, expressed in percent.
Toxic_Org/_Repeat
Toxic flag. True if Rel_Cell_Count < 50.
Cluster_High_Org/_Repeat
The biological cluster that shows the highest similarity to the measurement.
Cluster_Sim_Org/_Repeat
The biological subprofile similarity to the cluster with the highest similarity. Expressed in percent.
Cluster_*_Org/_Repeat
The biological subprofile similarity to the individual cluster. Expressed in percent.
Chiral
Chiral flag for the structure.
Smiles
Chemical structure encoded as SMILES.
