# Supplementary material for: Illuminating Dark Chemical Matter Using the Cell Painting Assay
Source: J Med Chem. 2024 Apr 30;67(11):8862–76. doi: 10.1021/acs.jmedchem.4c00160 (PMC11181314; doi:10.1021/acs.jmedchem.4c00160)
Supplement: Supplementary file 4 — jm4c00160_si_004.csv [file jm4c00160_si_004.csv]

Compound_Id	Supplier_Id	Induction #1	Cell Count #1	Induction #2	Cell Count #2	Chiral	Smiles
414581	6065-0077	59.8	93	25.2	103	False	CCOC(=O)c1ccc(NC(=O)C2CCN(S(=O)(=O)c3ccccc3)CC2)cc1
415874	C260-1669	59.6	83	43.9	83	False	O=C(CCCCn1c(=O)c2ccccc2n(Cc2ccc(Cl)cc2)c1=O)NCc1ccco1
414276	4528-1522	59.6	81	71.3	88	False	CCOc1cccc(C(=O)Nc2ccc3oc(-c4cccnc4)nc3c2)c1
416061	C350-0378	59.4	68	0.3	92	False	Cc1ccc(-n2nc(-c3ccc(F)cc3)c3cnc4cc5c(cc4c32)OCCO5)cc1
415769	C204-0371	58.9	98	27.5	101	False	CCN1CCN(c2cc(C)c3cc(NC(=O)CCC(=O)Nc4ccc(OC)c(OC)c4)ccc3n2)CC1
417673	E902-0105	58.9	66	50.3	77	False	CCOc1ccccc1N(C)C(=O)Cn1ncc2c3cc(C)ccc3nc-2c1O
418552	K815-1010	58.4	81	0.3	104	False	Cc1ccc(-c2nc(C3CCCN(S(=O)(=O)c4ccc(C(C)(C)C)cc4)C3)no2)cc1
415700	C186-0489	57.9	96	66.7	97	False	Cc1sc2ncn(CC(=O)NCCCN3CC(C)CC(C)C3)c(=O)c2c1S(=O)(=O)N1CC(C)CC(C)C1
416241	C519-0719	57.9	99	76.5	96	False	CC1CCCN(CCCNC(=O)c2cn(C)c3ccc(S(=O)(=O)N(C)C4CCCCC4)cc3c2=O)C1
418190	K288-0776	57.5	96	52.3	102	False	O=C(NCCCN1CCOCC1)c1ccc2c(=O)n(Cc3ccc(Cl)cc3)c(=S)[nH]c2c1
417160	E019-0544	56.1	101	46.8	98	False	Cc1nn(C(C)C(=O)NCCCN(Cc2ccccc2)C(C)C)c(=O)c2c1sc1ccccc12
415507	C073-3547	56	106	58.5	95	False	CCN(CC)CCN1C(=O)[C@@H]2C(C(=O)Nc3cccc(SC)c3)[C@@H]3C=C[C@]2(O3)C1C(=O)NC1CCCC(C)C1C
413846	3078-0637	55.4	87	0	99	False	COc1ccc(Nc2c3c(c(C#N)c4nc5ccccc5n24)CCC3)cc1
414088	3820-5899	54.7	85	35.6	101	False	O=C(Nc1ccc(NC(=S)NC(=O)c2cccs2)cc1)c1ccccc1
416815	C891-1523	54.6	104	51.5	100	False	Cc1c2cnn(CC(=O)NCCCN3CC(C)CC(C)C3)c(=O)c2c(C)n1Cc1ccc(Cl)cc1
417695	E959-1741	54.6	99	49.4	99	False	O=S(=O)(c1ccc(-c2ccc(O)nn2)o1)N1CCN(c2cccc(Cl)c2)CC1
418399	K786-6098	53.7	102	51.8	97	False	CC1CCN(S(=O)(=O)c2ccc3c(c2)N(CC(=O)NCCCN2CC(C)CC(C)C2)C(=O)CS3)CC1
416219	C517-3905	53	91	2.4	99	False	COc1ccc(N(CC(=O)N2CCN(c3cc(C)ccc3C)CC2)S(=O)(=O)c2c(C)noc2C)cc1
203468	C612-1114	53	84	35.9	81	False	COc1ccc(CNC(=O)OCc2nccnc2C(=O)Nc2ccc(Br)cn2)cc1
416999	D202-0095	52.8	86	45.6	96	False	Cc1cc2oc(C(=O)NCC(c3ccco3)N3CCCC3)c(C)c2cc1C
414740	6872-0548	52.3	104	8.5	94	False	Cc1cc2oc3c(c(=O)c2cc1C)C(c1ccc(C(C)C)cc1)N(CCCN1CCOCC1)C3=O
415511	C073-4603	52.3	103	53.9	96	False	O=C(Nc1ccc(Br)cc1)C1[C@@H]2C=C[C@]3(O2)C(C(=O)NC2CCCCC2)N(CCN2CCCCC2)C(=O)[C@H]13
417885	G370-0338	52.2	97	46.6	97	False	O=C(Nc1ccc(C(=O)NCC2CCN(Cc3ccccc3F)CC2)cc1)C1=CSCCO1
417924	G408-2569	51.8	92	51.3	99	False	CC(=O)Nc1ccc(NS(=O)(=O)c2cc(-c3cnc(C4CC4)o3)ccc2C)cc1
414520	5936-0043	51.5	95	39.7	102	False	COc1ccc(-c2cc3ccccc3n2CC(O)CN2CCCCC2)cc1
418460	K786-9975	51.5	101	0	100	False	CCc1cccc(NC(=S)N(CCN(C)C)C2CCN(C(C)C)CC2)c1
414121	4031-2041	50.3	75	1.9	104	False	COc1ccc(/C=N/NC(=O)c2c(C)nc3ccc(Br)cn23)cc1OC
414853	7695-0975	50.1	79	1	101	False	CCO/C(O)=C1\C(C)=Nc2nc3ccccc3n2C1c1ccc(N(C)C)cc1
417603	E717-0479	49.9	84	0.5	110	False	Cc1cccc(CN2CCC(CNC(=O)Cn3ncc4c5ccccc5nc-4c3O)CC2)c1
414791	7377-5342	49.7	78	3.8	99	False	Cc1ccc2nc(Nc3nc(C)c(CCC(C)C)c(O)n3)nc(C)c2c1
413653	1643-0243	49.6	72	65.1	75	False	CCc1cc(C(=O)N/N=C/c2ccc(OC)cc2)c2ccccc2n1
415898	C270-0539	49.6	91	37.3	100	False	CCc1ccc(NC(=O)NCCN2CCN(c3ccc(OC)cc3)CC2)cc1
416872	D025-0005	49.6	100	48.2	98	False	CCCCCCC(O)(c1ccc(OC)cc1)C(CN1CCOCC1)c1ccccc1
416055	C350-0092	49.6	73	0.2	103	False	Cc1ccc2c(c1)ncc1c(-c3ccccc3)nn(-c3cccc(F)c3)c12
417682	E922-1085	49.2	99	67	99	False	COc1ccc(-n2ncc(C(=O)Nc3ccc(OC(F)(F)F)cc3)c2C2CCNCC2)cc1
414128	4038-0254	49.1	103	36.3	99	False	CCOC(=O)c1ccc(NC(=S)NC2CC(C)(C)NC(C)(C)C2)cc1
413594	0988-0335	48.4	98	0	104	False	CCOC(=O)c1c(-c2ccccc2)csc1NC(=O)c1cc2ccccc2oc1=O
415710	C190-0460	48	108	25.6	97	False	CCCCCn1c(=O)[nH]c2cc(C(=O)NCCN3CCCCC3C)ccc2c1=O
172847	3729-3485	48	92	33	98	False	COc1ccc(Br)cc1C(=O)Nc1ccc(NC(=O)c2ccco2)cc1
417532	E591-0250	47.3	109	37.3	99	False	Cc1ccc(C)c(CN2CCC(CNC(=O)CCc3nnc4ccc(N5CCC(C)CC5)nn34)CC2)c1
414271	4491-2100	47.2	96	34.7	105	False	COc1ccc(/C=C2\SC(=S)N(CCC(=O)Nc3cccc(O)c3)C2=O)cc1OC
416635	C734-0183	46.8	91	13	95	False	CCN(C(=O)c1cc2c(O)nc3ccc(C)cc3c2s1)c1ccc(OC)cc1
416274	C521-1114	46.5	100	36.1	94	False	COc1ccccc1S(=O)(=O)Cc1ccc(C(=O)NCCCN2CCN(c3ccc(F)cc3)CC2)o1
414684	6466-0556	46.3	92	31.1	94	False	CCN(CC)CCCNC(=O)C(C)Sc1nc(-c2ccccc2)cc(C(F)(F)F)n1
414682	6466-0303	46.3	84	42	82	False	COc1ccc(-c2cc(C(F)(F)F)nc(SCC(=O)Nc3cc(C)on3)n2)cc1
416935	D072-1412	45.9	91	56.6	101	False	CN(C)CCCNc1oc(-c2ccccc2Cl)nc1S(=O)(=O)c1ccccc1
418071	K216-8185	45.8	103	51.3	104	False	CCc1nc2ccc(C(=O)NCCCN3CCN(c4ccccc4F)CC3)cc2nc1CC
416596	C700-0520	45.6	95	15.4	88	False	Cc1ccc(/C=C2/Sc3ccc(C(=O)NCCN4CCOCC4)cc3NC2=O)cc1
416278	C521-2178	45.6	93	45.4	107	False	CCCCN(CCCNC(=O)c1ccc(CS(=O)(=O)c2c(Cl)cccc2Cl)o1)Cc1ccccc1
166298	1750-0031	44.7	95	31.6	102	False	CC(C)(C)c1cc(S(=O)(=O)CCc2ccncc2)cc(C(C)(C)C)c1F
417013	D216-0712	44.4	102	0	99	False	CC(=O)c1ccc(S(=O)(=O)N2CCC(Oc3ccc(-n4cnnn4)cc3)CC2)cc1
414929	8006-4925	44	85	24.4	106	False	c1ccc(Nc2nc(NCCN3CCOCC3)nc(Nc3ccccc3)n2)cc1
230559	K786-6908	44	103	23.1	100	False	CCC1CCCCN1CCCNC(=O)CN1C(=O)CSc2ccc(S(=O)(=O)N3CCC(C)CC3)cc21
416289	C528-0461	43.9	100	37.5	104	False	Cc1ccc(-c2nc(CS(=O)(=O)CC(=O)NCCCN(Cc3ccccc3)C(C)C)c(C)o2)cc1
417740	G008-2641	43.9	102	47.5	98	False	Cc1cc(-c2ccc(C)c(S(=O)(=O)NCC3CCN(Cc4cccc(F)c4)CC3)c2)on1
202012	E677-0946	43.9	111	49.2	102	False	Cc1cccc2sc(N(CCCN(C)C)C(=O)c3cc4ccccc4oc3=O)nc12
413857	3229-1242	43.5	54	40.6	52	False	COc1cc(/C=C2/SC(=S)N(Cc3ccccc3)C2=O)ccc1OS(C)(=O)=O
416564	C686-0251	43.5	87	45.1	87	False	COc1cccc(NC(=O)c2oc3ccccc3c2NC(=O)C2CC2)c1
417831	G261-0350	43.5	104	33.3	98	False	Cc1cc2c3c([nH]c2cc1S(=O)(=O)NCc1ccc(CN2CCCCCC2)o1)CC(C)(C)CC3=O
414068	3773-2876	43.5	95	55.4	100	False	CCCCN(CCCC)CC(O)CN(c1ccccc1)S(=O)(=O)c1ccc(C)cc1
414718	6699-0037	43.4	81	2.1	107	False	C=CCOc1cccc(C2c3c(oc4ccccc4c3=O)C(=O)N2c2ccccn2)c1
415708	C190-0236	43.4	110	32.1	99	False	COc1ccc(Cn2c(=O)[nH]c3cc(C(=O)N4CCN(c5ccccc5OC)CC4)ccc3c2=O)cc1
415651	C153-0685	43.2	94	4.8	97	False	Cc1c(C(=O)NC2CCCc3ccccc32)oc2ccc(S(=O)(=O)N3CCCC3)cc12
417957	G637-1008	43.2	81	46.6	99	False	CCOC(=O)C1CCCN(C(=O)C2CCN(S(=O)(=O)c3c(C)noc3/C=C/c3ccccc3F)CC2)C1
415902	C270-0611	43	93	51.5	99	False	O=C(NCCN1CCN(c2ccccc2)CC1)Nc1cccc(Cl)c1
415419	8561-06693	43	79	44	90	False	CO/C(O)=C1\C(C)=Nc2nc3ccccc3n2C1c1ccccc1F
416279	C522-0716	43	104	6.4	98	False	COc1ccc(CCNC(=O)C2CCN(Cc3nc(-c4ccc(Cl)cc4)oc3C)CC2)cc1OC
417686	E951-1043	43	104	49.6	102	False	CC(C)(C)OC(=O)N1CCC(c2c(C(=O)NCC3CCN(C4CCCC4)C3)cnn2-c2ccccc2)CC1
212543	E203-0162	43	96	41.6	110	False	COc1ccc(NC(=O)c2cc(S(=O)(=O)N3CCCC3)cn2C)cc1Cl
417383	E511-5409	42.7	105	27.6	102	False	CC(C)c1ccc(NC(=O)C2CCN(S(=O)(=O)c3ccc4c(c3)C(C)(C)C(=O)N4C)CC2)cc1
417687	E957-0418	42.7	104	54.9	96	False	CCOCCCN(C)C1CCN(C(=O)c2oc3ccccc3c2NC(=O)Cc2ccc(F)cc2)CC1
418778	Y020-7265	42.7	94	36.1	105	False	Cc1ccccc1NC(=O)c1cn2c(nc3ccccc32)c(C#N)c1C
416737	C849-0654	42.5	97	36.8	91	False	CCOc1ccc(CCNC(=O)c2ccc3c(=O)n4c(nc3c2)CCCCC4)cc1
261747	C647-0674	42.5	104	5.4	102	False	COc1ccc(OC)c(NC(=O)Cn2cc(C(=O)c3ccccc3)c(=O)c3cc(C)ccc32)c1
221691	G362-0784	42.3	96	43	97	False	Cc1ccc(-n2ncc(C(=O)Nc3cc(Cl)ccc3C)c2C2CCNCC2)cc1
418163	K284-7344	42	105	35.9	98	False	CCOc1cc2[nH]c(=S)n(CCN3CCCCC3CC)c(=O)c2cc1OCC
418398	K786-5997	42	103	47.2	104	False	O=C(Cn1nc(-c2ccccc2)ccc1=O)NCCN1CCN(c2cccc(Cl)c2)CC1
418540	K788-8885	41.8	82	45.1	88	False	COc1ccc(/C=C2/Sc3ccc(C(=O)N4CCOCC4)cc3NC2=O)cc1OC
235142	8563-0807	41.8	102	7.8	100	False	COCCOC(=O)C1=C(C)Nc2nc3ccccc3n2C1c1cc(F)cc(F)c1
190466	8010-0552	41.6	66	53.2	67	False	COc1ccc(C)cc1S(=O)(=O)n1cnc2ccccc21
414599	6173-0300	41.5	77	0.9	93	False	Cc1ccc(NC(=N)Nc2nc(O)cc(CSc3ccc(C)cc3)n2)cc1
417969	G678-0483	41.5	83	32.5	78	False	COc1ccccc1N1CCN(S(=O)(=O)CCNC(=O)c2cc(OC)c(OC)c(OC)c2)CC1
415869	C260-1045	41.3	103	1.4	99	False	COC(=O)c1ccccc1NC(=O)Cn1c(=O)n(CCC(=O)NC2CCN(Cc3ccccc3)CC2)c(=O)c2ccccc21
418309	K784-3480	41.1	93	28.8	98	False	Cc1ccc(Sc2cc(C(=O)NCCN(C)C)c3ccccc3n2)cc1
417213	E141-0881	40.9	84	0.5	94	False	COc1ccc(NC(=O)c2nnn(-c3ccc(OC)c(Cl)c3)c2C)c(OC)c1
418356	K786-1781	40.6	79	38	92	False	Cc1ccc(Cn2cccc2/C=N/NC(=S)Nc2ccc(C)cc2)cc1
418188	K288-0546	40.6	90	46.6	96	False	COC(CNC(=O)c1ccc2c(=O)n(Cc3ccc(Cl)cc3)c(=S)[nH]c2c1)OC
417571	E684-0501	39.7	93	15	104	False	CCOC(=O)c1ccc(NC(=O)C2CCN(S(=O)(=O)c3ccc4c(c3)CC(C)N4C(C)=O)CC2)cc1
417468	E559-0243	39.7	97	44.2	100	False	Cc1nc2sccn2c(=O)c1S(=O)(=O)NCC1CCN(Cc2ccc(Cl)cc2)CC1
416310	C530-1160	39.6	104	16.9	107	False	O=C(NCCCN1CCCC1)c1ccc2c(c1)N(Cc1ccccc1F)C(=O)c1ccccc1S2(=O)=O
416847	C926-0302	39.2	92	50.9	84	False	Cc1cccc(-n2c(O)nc3c(C(N)=O)nc(-c4ccc(C(C)C)cc4)nc32)c1
415889	C270-0194	38.9	89	24	101	False	CCOc1ccc(NC(=S)NCCN2CCN(Cc3ccccc3)CC2)cc1
414569	6049-2214	38.5	100	31.8	102	False	CCOc1ccccc1C(=O)NCCCN1CCN(CCCNC(=O)c2ccccc2OCC)CC1
414499	5743-0408	38.3	99	36.3	98	False	COc1cc(NC(=S)NC2CC(C)(C)NC(C)(C)C2)c(OC)cc1Cl
416259	C519-2688	38.3	102	23.7	101	False	C=CCn1cc(C(=O)NCCN(CC)CC)c(=O)c2cc(S(=O)(=O)N3CCCCCC3)ccc21
418484	K788-2351	38.2	100	43.2	102	False	CCCCSCCCNC(=O)c1ccc(CNS(=O)(=O)c2ccc(F)cc2)cc1
417688	E957-1312	38	96	48.7	103	False	COc1ccc(OCC(=O)Nc2c(C(=O)N3CCC(N4CCCCC4)CC3)oc3ccccc23)cc1
414668	6408-0719	37.7	98	33.7	92	False	CCOc1cc(CNCCCN2CCOCC2)cc(Cl)c1OCC(=O)NC(C)(C)C
202032	E717-0504	37.7	95	37.8	93	False	CN1CCN(c2ccccc2NC(=O)Cn2ncc3c([nH]c4ccccc43)c2=O)CC1
415990	C304-2166	37.5	96	50.6	92	False	CCC1=Nc2cc(C(=O)NCCCN3CCOCC3)ccc2Sc2ccc(Br)cc21
416595	C700-0477	37.3	103	39.7	99	False	CCN(CCCNC(=O)CN1C(=O)COc2ccc(S(=O)(=O)N3CCC(C)CC3)cc21)Cc1ccccc1
418503	K788-2935	37.3	101	32.1	94	False	COc1ccccc1N1CCN(C(=O)C2CCC(CNS(=O)(=O)c3ccc(NC(C)=O)cc3)CC2)CC1
415816	C226-4013	36.6	77	12.3	92	False	COc1ccc2c(c1)CCc1c(C(=O)NCc3ccc(Cl)cc3)noc1-2
415836	C246-0364	36.1	72	0.3	102	False	Brc1ccc(-c2nnc3sc(CN4CCc5ccccc5C4)cn23)cc1
417738	G008-2563	36.1	102	50.3	94	False	Cc1cc(-c2ccc(C)c(S(=O)(=O)NCCCN(Cc3ccccc3)C(C)C)c2)on1
417877	G362-0185	36.1	106	39	96	False	O=C(Nc1cccc(Cl)c1)c1cnn(-c2ccccc2)c1C1CCNCC1
418482	K788-2187	35.8	96	40.9	98	False	COc1ccc(CN2CCN(C(=O)c3ccc(CNS(=O)(=O)c4ccc(C)cc4)cc3)CC2)c(OC)c1OC
198207	K940-1818	35.8	104	28	117	False	CCN(CC)c1ccc(NC(=O)CN2CCN(CC(=O)Nc3ccc(OC)cc3)CC2)cc1
241943	C498-0348	35.6	93	5.5	97	False	CCCCN(CC)CCNC(=O)c1cc2c(=O)[nH]c3ccccc3c2n1C
417462	E557-3872	35.4	102	48.7	99	False	CC1CCC(NC(=O)C2CCC(CNS(=O)(=O)c3ccc4c(c3)C(C)(C)C(=O)N4C)CC2)CC1
414695	6466-1642	35.2	112	16.4	109	False	Cc1ccc(-c2cc(C(F)F)n3ncc(C(=O)N4CCN(c5ccc(F)cc5)CC4)c3n2)cc1
417757	G008-5085	35.1	78	40.8	90	False	COc1cccc(CNS(=O)(=O)c2cc(-c3cc(C)no3)ccc2C(C)C)c1
204368	C797-0187	35.1	95	10.4	102	False	Cc1ccc2nc(N3CCC(C(=O)NC4CCCCC4)CC3)sc2c1
414501	5752-2215	34.9	94	13.8	97	False	COC(=O)C1=C(C)NC(=O)/C1=C\c1cc(C)n(-c2ccccc2C)c1C
414782	7213-0749	34.7	96	0	98	False	COc1ccc(-c2cc(C(F)F)n3ncc(C(=O)Nc4cnn(Cc5ccccc5)c4)c3n2)cc1
413581	0800-0630	34.5	97	0.7	96	False	COc1cc(-c2ccc(NC(=O)c3ccc(C)cc3)c(OC)c2)ccc1NC(=O)c1ccc(C)cc1
415891	C270-0236	34.5	95	19.5	99	False	CCOc1ccc(NC(=S)NCCCN2CCN(C3CCCCC3)CC2)cc1
416113	C389-1407	34.5	86	21.6	81	False	Cc1cccc(N2CCN(C(=O)c3cccc(N4CCCC4=O)c3)CC2)c1C
419023	Y050-1326	34.5	80	27.5	91	False	CCOc1ccc(S(=O)(=O)NCc2cccnc2)cc1NC(=O)c1ccccc1
417923	G408-2059	34.4	99	44.7	98	False	COc1ccccc1N1CCN(S(=O)(=O)c2ccc(-c3cnc(C4CC4)o3)cc2)CC1
414035	3616-1133	34	91	16.2	95	False	O=C(Nc1ccc(NC(=S)NC(=O)c2ccco2)cc1)c1ccccc1
416889	D042-0140	33.9	94	22.5	92	False	Cc1ccc2cc(CN(c3cccc(C)c3C)S(=O)(=O)c3ccccc3)c(O)nc2c1
417040	D264-0668	33.9	97	31.4	101	False	O=C(NCC1CCN(Cc2ccc(F)cc2)CC1)Nc1cc(F)ccc1F
416537	C667-0234	33.5	73	20.7	81	False	CCOC(=O)C1CCN(c2c(Nc3cc(C)cc(C)c3)c(=O)c2=O)CC1
414904	8004-7494	33.3	94	24.5	100	False	O=C(NCCN1CCN(C(=O)c2cccc(Br)c2)CC1)C(=O)Nc1ccc(Br)cc1
415736	C200-1153	33.3	92	34	84	False	COc1ccc(NC(=O)CCCn2c(=O)c3sccc3n(Cc3ccc(C)cc3C)c2=O)cc1
418081	K221-3011	33.3	96	17.4	100	False	CCOc1cc2[nH]c(=O)n(CCCN3CCN(c4ccc(OC)cc4)CC3)c(=O)c2cc1OCC
414137	4092-0823	33.2	101	26.4	112	False	CCOc1cc(CN2CCN(Cc3ccc(Cl)cc3)CC2)ccc1OC
417876	G362-0104	33.2	104	27.3	102	False	COc1ccc(-n2ncc(C(=O)Nc3cc(Cl)ccc3C)c2C2CCNCC2)cc1
418436	K786-8358	33.2	99	24	97	False	CCOC(=O)N1CCC(N(CCN(C)C)C(=S)Nc2cccc(Cl)c2C)CC1
418145	K284-4060	33.2	93	28.5	100	False	CN1CCN(CCCNC(=O)c2ccc(Cn3c(=S)[nH]c4ccc(Br)cc4c3=O)cc2)CC1
413675	1699-1995	33	82	9.8	96	False	Cc1ccc2[nH]c(O)c(/N=N/C(=O)C3CC3c3ccccc3)c2c1Br
416925	D072-0178	33	97	17.4	92	False	Cc1ccccc1-c1nc(S(=O)(=O)c2ccccc2)c(NCCCN2CCOCC2)o1
417260	E201-0263	32.8	86	1	108	False	Cc1cccn2c(=O)c3cc(C(=O)NC4CCCCC4)n(C)c3nc12
416811	C890-0787	32.3	93	24.5	102	False	Cc1c2cnn(-c3ccccc3)c(=O)c2c(C)n1CCCC(=O)N1CCN(C2CCCCC2)CC1
418486	K788-2364	32.3	97	17.3	91	False	CC1CC(C)CN(CCCNC(=O)c2ccc(CNS(=O)(=O)c3ccc(F)cc3)cc2)C1
418614	K906-3616	32	90	34.2	99	False	Cc1ccc(/C=C/c2onc(C)c2S(=O)(=O)N2CCC(C(=O)N3CCCCC3)CC2)cc1
417059	D385-0431	31.8	87	16.6	95	False	CCN(CC)Cc1nc(O)c2c(n1)-c1ccccc1CC2(CC)CC
418495	K788-2828	31.6	100	30.9	106	False	COc1ccc(N2CCN(CCCNC(=O)c3ccc(CS(=O)(=O)c4ccc(Cl)cc4)o3)CC2)cc1
415131	8013-0943	31.6	113	31.4	97	False	COc1ccc(S(=O)(=O)NC2CC(C)(C)NC(C)(C)C2)c2ccccc12
415151	8013-3903	31.4	84	37	80	False	COc1ccc(CNC(=O)c2cc3cc(OC)ccc3oc2=O)cc1
416877	D030-0248	31.3	94	24.4	95	False	COc1ccccc1N1CCN(C(CNS(=O)(=O)c2ccccc2)c2ccccc2)CC1
417718	F052-0095	31.1	105	11.4	99	False	Cc1cccc(N2CCN(c3ccc4cc(S(=O)(=O)N5CCCCC5)ccc4n3)CC2C)c1
417575	E694-0080	30.9	100	19.2	101	False	COc1cc(Nc2nc3c(S(=O)(=O)c4ccc(C)cc4)nnn3c3ccccc23)cc(OC)c1OC
178224	4721-1010	30.9	80	0.2	95	False	CCOc1ccc(NC(=O)C(=O)NCCN2CCN(S(=O)(=O)c3ccc(C)cc3)CC2)cc1
417754	G008-4804	30.7	101	30.1	93	False	CCc1ccc(-c2cc(C)no2)cc1S(=O)(=O)NCCN1CCC(C)CC1
417599	E717-0174	30.2	101	28.7	91	False	CCCn1c2ccccc2c2cnn(CC(=O)NC3CCN(Cc4ccccc4)CC3)c(=O)c21
416443	C614-5468	30.1	103	2.1	94	False	CCOC(=O)c1cn2nc(-c3ccc(OCC)cc3)cc2nc1C1CCN(C(=O)OC(C)(C)C)CC1
418483	K788-2338	30.1	94	32	95	False	CCN(CC)CCCNC(=O)C1CCC(CNS(=O)(=O)c2c(C)cc(C)cc2C)CC1
417879	G362-0209	30.1	93	30.6	98	False	Cc1ccc(NC(=O)c2cnn(-c3ccccc3)c2C2CCNCC2)c(Cl)c1
415692	C176-0092	29.9	89	12.6	94	False	Cc1ccc(-c2nc(S(=O)(=O)c3ccccc3)c(SCC(=O)NCC3CCCO3)o2)cc1
214734	E717-0579	29.9	91	18.8	96	False	O=C(Cn1ncc2c([nH]c3ccccc32)c1=O)NCCCN1CCN(c2ccccc2)CC1
416765	C875-0470	29.7	100	12.6	103	False	Cc1ccc(C)c(CSc2nc3ccncc3n2CC(=O)Nc2ccc(C)c(C)c2)c1
418154	K284-5432	29.7	105	47.8	99	False	O=C(c1ccc(Cn2c(=S)[nH]c3cc4c(cc3c2=O)OCO4)cc1)N1CCN(c2ccccc2)CC1
416890	D042-0166	29.5	88	18.5	92	False	CCOc1ccc(N(Cc2cc3cc(C)ccc3nc2O)S(=O)(=O)c2ccccc2)cc1
219685	G008-4910	29.5	99	30.2	99	False	CCc1ccc(-c2cc(C)no2)cc1S(=O)(=O)Nc1cccc(CN2CCCC2)c1
416064	C350-0687	29.4	91	0.5	103	False	COc1cccc(-c2nn(-c3ccccc3)c3c2cnc2ccc(F)cc23)c1
415940	C289-0488	29.4	95	28.8	94	False	COc1ccc(NC(=O)CCc2nc(-c3ccc(C)cc3)no2)cc1Cl
418508	K788-3582	29.2	84	24	103	False	CCN1CCCc2cc(CN(CCN3CCOCC3)C(=S)Nc3cccc(Cl)c3)ccc21
241829	C481-2231	29	92	1.4	102	False	CN(CC(=O)NCCN1CCN(Cc2ccccc2)CC1)S(=O)(=O)c1cccc2nsnc12
413570	0277-0030	28.8	75	21.9	83	False	CCOC(=O)C(NC(=O)C(Cc1ccc(N(CCCl)CCCl)cc1)NC(C)=O)C(C)C
417756	G008-5067	28.8	95	49.2	95	False	CC(=O)c1ccc(N2CCN(S(=O)(=O)c3cc(-c4cc(C)no4)ccc3C(C)C)CC2)cc1
416681	C779-1491	28.8	98	22.8	101	False	CC(C)N(CCCNC(=O)C1CCN(C(=O)c2cc3sccc3n2C)CC1)Cc1ccccc1
242253	C521-2184	28.7	93	23.3	101	False	CC(C)N(CCNC(=O)c1ccc(CS(=O)(=O)c2c(Cl)cccc2Cl)o1)Cc1ccccc1
418222	K405-2896	28.5	87	28	95	False	COc1ccccc1CNc1ncnc2c1cnn2-c1ccc(Cl)cc1
415508	C073-4166	28.3	99	46.3	92	False	CCCCN(C)CCN1C(=O)[C@@H]2C(C(=O)Nc3ccc(OC)cc3)[C@@H]3C=C[C@]2(O3)C1C(=O)NC1CCCCC1
416600	C700-1015	28	96	16.6	84	False	COc1ccc(-c2c(C)nn3c(N4CCN(c5cccc(Cl)c5)CC4)cc(C)nc23)cc1OC
417208	E141-0460	28	101	23	95	False	COc1ccc(Cl)cc1-n1nnc(C(=O)Nc2cccc(C(F)(F)F)c2)c1C
416228	C517-5484	27.8	93	21.1	101	False	COc1ccc(N2CCN(CCCNS(=O)(=O)c3ccc4c(c3)oc(=O)n4C)CC2)cc1
418350	K786-1113	27.8	92	30.6	99	False	Cc1c(C(=O)Nc2ccc(F)cc2)oc2ccc(S(=O)(=O)N3CCCC3)cc12
417293	E207-1468	27.5	105	9.2	98	False	Cn1nc(C(=O)NCc2cccc(Cl)c2)c2c1-c1ccccc1S(=O)(=O)C2
413723	2110-0066	27.3	71	2.2	109	False	CN1CCN(C(=O)CCN2C(=O)/C(=C/c3ccc(Cl)cc3)SC2=S)CC1
416322	C540-0241	27.3	93	0	93	False	COc1ccc(-c2cn3c(C)c(C(=O)N4CCN(c5ccc(F)cc5)CC4)sc3n2)cc1
416240	C519-0643	27.3	104	0	91	False	CN(C1CCCCC1)S(=O)(=O)c1ccc2c(c1)c(=O)c(C(=O)N1CCc3ccccc3C1)cn2C
416855	C998-0600	27.3	100	27.3	95	False	Cc1ccc(NC(=O)CN(C2=NC3CS(=O)(=O)CC3S2)c2ccccc2)cc1
418449	K786-8963	27.3	93	7.3	103	False	Cc1ccccc1CS(=O)(=O)CCC(=O)NCCCN1CCN(c2ccccc2F)CC1
416740	C852-0353	27.1	106	14.7	91	False	CC1CCN(c2c(NCc3ccc(C(=O)NCCc4ccc(Cl)cc4)cc3)c(=O)c2=O)CC1
417218	E146-0521	26.9	110	24.2	91	False	O=C(NCCCN(Cc1ccco1)C1CCCC1)c1noc2c1COc1ccccc1-2
415767	C202-1543	26.8	92	11.6	98	False	CC1=C(C(=O)Nc2ccc(Cl)cc2)C(c2cccc(Br)c2)n2nc(C(F)(F)F)nc2N1
416277	C521-2173	26.8	102	16.6	96	False	CC1CCCN(CCCNC(=O)c2ccc(CS(=O)(=O)c3c(Cl)cccc3Cl)o2)C1
416210	C498-0403	26.8	95	21.6	101	False	COc1ccc(CNC(=O)c2cc3c(O)nc4ccccc4c3n2C)cc1
417039	D264-0667	26.8	101	24.5	102	False	CCOc1ccc(NC(=O)NCC2CCN(Cc3ccc(F)cc3)CC2)cc1
417788	G119-1206	26.8	92	33.5	110	False	CCN1CCN(C(=O)c2ccc3c(c2)c(C)c(C)n3Cc2ccccc2)CC1
414779	7213-0338	26.6	99	7.9	98	False	COc1cc(NC(=O)CCCSc2nc(-c3ccco3)cc(C(F)(F)F)n2)cc(OC)c1OC
416428	C609-0143	26.4	97	13.1	98	False	CCN1CCN(C(c2cccs2)C(C)NC(=O)c2cccc(OC)c2)CC1
415156	8013-4360	26.3	99	10	98	False	CC(C)(C)c1ccc(C(=O)Nc2ccccc2C(=O)NCCN2CCOCC2)cc1
417131	E015-0024	26.3	95	8.5	100	False	Cc1cccc(N2CCN(C(=O)CCC(=O)N3CCOc4ccc(Cl)cc43)CC2C)c1
415901	C270-0589	26.1	95	3.1	98	False	COc1ccc(N2CCN(CCNC(=O)Nc3cc(Cl)ccc3Cl)CC2)cc1
418237	K505-0669	26.1	78	0.9	96	False	COc1ccc(-n2c(/C=C/c3cccc(F)c3)nc3ccccc3c2=O)c(OC)c1
415349	8017-0406	26.1	97	29.5	90	False	CCOc1ccc(N2C(=O)C3=C(C(c4ccc(Cl)cc4)=NCCN3)C2c2cccnc2)cc1
418164	K284-7353	26.1	93	15	94	False	CCCCN(C)CCn1c(=S)[nH]c2cc(OCC)c(OCC)cc2c1=O
414865	7756-0269	25.9	99	4.5	100	False	COc1ccc(CNc2ncc(-c3ccc(Br)cc3)n2C)cc1OC
416129	C429-0714	25.9	103	27.5	94	False	COc1cccc(NC(=O)c2cnn(-c3ccc(C)cc3)c2C2CCNCC2)c1
417403	E524-1223	25.9	98	26.3	99	False	Cc1cccc(N2CCN(C(=O)CCCn3c(=O)c4cccn4c4cccnc43)CC2)c1C
417283	E207-0088	25.9	100	2.2	95	False	COc1ccc(-c2noc(N3CCC(C(=O)NCCCN4CCC(C)CC4)CC3)n2)cc1
418165	K284-7365	25.9	106	20.7	89	False	CCOc1cc2[nH]c(=S)n(Cc3ccc(C(=O)NCCOC)cc3)c(=O)c2cc1OCC
416459	C626-0220	25.7	106	30.9	92	False	Cc1nn(C)c(C)c1S(=O)(=O)N(CC(=O)NCCCN1CCC(C)CC1)c1ccc(C(C)C)cc1
418602	K906-2007	25.7	98	31.4	101	False	CCOC(=O)c1cc(-c2ccccc2)n(CCC(=O)N2CCN(c3ccccc3OC)CC2)c1C
417680	E922-0503	25.6	101	50.4	99	False	Cc1cccc(-n2ncc(C(=O)Nc3ccc(F)c(Cl)c3)c2C2CCNCC2)c1
416216	C517-1452	25.4	87	7.4	95	False	CCc1ccc(NC(=O)CN(c2ccc(OC)cc2)S(=O)(=O)c2c(C)nn(C)c2C)cc1
243621	C636-2193	25.4	84	0.9	100	False	COC(=O)c1cc(=O)n(Cc2cccs2)/c(=N/Cc2cccs2)s1
417573	E684-0518	25.2	95	24.5	98	False	COc1ccccc1N1CCN(C(=O)C2CCN(S(=O)(=O)c3ccc4c(c3)CC(C)N4C(C)=O)CC2)CC1
417108	D724-0496	24.9	93	5.9	94	False	CC(C)(C)c1cc(N2CCOCC2)n2ncc(-c3ccc(Cl)cc3)c2n1
417402	E524-1173	24.7	97	29	100	False	Cc1ccc(C)c(N2CCN(CCCNC(=O)CCn3c(=O)c4cccn4c4cccnc43)CC2)c1
181366	5607-0003	24.7	104	18.3	102	False	COc1cc(OC)c(OC)cc1CN1CCC(N2CCN(c3ccccc3)CC2)CC1
414839	7610-3424	24.5	95	33.3	99	False	COc1ccc(-c2cc(C(F)F)n3ncc(C(=O)N4CCN(c5cccc(Cl)c5)CC4)c3n2)cc1
416186	C470-0277	24.5	100	2.1	105	False	Cn1c(=O)c2c(nc(CN3CCN(c4ccccc4)CC3)n2Cc2ccccc2Cl)n(C)c1=O
417038	D264-0635	24.5	92	17.3	103	False	Cc1ccccc1CN1CCC(CNC(=O)Nc2ccc(F)cc2F)CC1
417107	D724-0396	24.4	99	0	98	False	Cc1nn2c(N3CCOCC3)cc(C(C)C)nc2c1-c1ccccc1
417683	E922-2165	24.4	105	27.1	89	False	Cc1c(Cl)cccc1-n1ncc(C(=O)Nc2ccccc2F)c1C1CCNCC1
416251	C519-1413	24.2	96	0.3	101	False	CCn1cc(C(=O)NC2CCCCCC2)c(=O)c2cc(S(=O)(=O)N3CCCCC3)ccc21
416154	C447-1538	24.2	106	2.1	101	False	CCOC(=O)N1CCC(N2Cc3cccc(C(=O)Nc4ccc(S(=O)(=O)N(CC)CC)cc4)c3C2=O)CC1
417281	E207-0023	24.2	100	14.3	101	False	COc1ccc(-c2noc(N3CCC(C(=O)Nc4cc(OC)c(OC)c(OC)c4)CC3)n2)cc1
189445	8008-3608	24.2	92	5.2	96	False	CCc1ccc(-n2c(CSc3nnnn3-c3ccccc3)nc3ccccc3c2=O)cc1
414894	8003-7459	24	93	6.4	99	False	CC1(C)CC(NC(=O)C(=O)NCCc2ccc(Cl)cc2)CC(C)(C)N1
416221	C517-3966	24	96	27.1	101	False	COc1ccc(N(CC(=O)Nc2ccc(C(C)C)cc2)S(=O)(=O)c2c(C)noc2C)cc1
417942	G504-0074	24	104	29.5	95	False	COc1cccc(OC)c1C(=O)Nc1ccc2c(c1)CCCN2S(=O)(=O)c1ccc(C)cc1
418563	K832-4643	23.8	77	18.1	88	False	COc1cccc(C2=CC(c3cccc(OC)c3OC(F)F)n3nnnc3N2)c1
415347	8016-9593	23.8	89	3.5	103	False	COc1ccc(C2/C(=C(\O)OC(C)C)C(C)=Nc3nc4ccccc4n32)cc1
416430	C609-0207	23.5	111	6	99	False	CC(NC(=O)c1ccc2c(c1)OCO2)C(c1cccs1)N1CCN(c2ccccc2)CC1
415113	8012-6086	23.5	84	0.3	95	False	Cc1ccc(Oc2cc(C#N)c(C#N)cc2-n2nnc3ccccc32)cc1C
414790	7287-0674	23.3	98	16.2	97	False	CC(=O)Nc1sc2c(c1C(c1cccc(Cl)c1)N1CCN(CCO)CC1)CCCC2
416083	C361-2505	23.3	100	0	100	False	Cc1ccc(N2CCN(C(=O)C3CCN(S(=O)(=O)c4cccc5nsnc45)CC3)CC2C)cc1
176204	4358-1548	23.1	94	25.6	100	False	COc1ccc2nc(C)cc(Nc3ccccc3OC)c2c1
414464	5617-0332	23	96	11.4	101	False	COc1ccc(-c2cnnc(N/N=C/c3ccc(OC)c(OC)c3)n2)cc1
415806	C226-2285	23	103	23.8	91	False	O=C(NCCCN1CCOCC1)c1cc(-c2ccc(Cl)c(Cl)c2)on1
418579	K847-0671	23	94	25.6	100	False	COc1ccccc1N1CCN(C(=O)c2sc3ncn(CC(=O)N4CCC(C)CC4)c(=O)c3c2C)CC1
414754	6979-0597	22.8	95	7.9	99	False	Cc1ccc(-c2nn3c(C)nnc3s2)cc1NC(=O)c1ccc(OC(C)C)cc1
413569	0277-0023	22.8	85	11.4	84	False	CCOC(=O)CNC(=O)CNC(=O)C(Cc1ccc(N(CCCl)CCCl)cc1)NC(C)=O
418067	K089-0185	22.8	96	24.7	105	False	COc1ccc(/C=N/NC(=O)c2cccnc2)cc1CN1CCc2cc(OC)c(OC)cc2C1C
414739	6872-0315	22.5	99	13.5	105	False	CC(C)CCOc1cccc(C2c3c(oc4ccccc4c3=O)C(=O)N2CCCN2CCOCC2)c1
418787	Y030-0015	22.5	95	21.6	95	False	COc1cccc(NC(=O)c2cccc(C(=O)Nc3cccc(OC)c3)c2)c1
414535	6000-2848	22.3	97	5.4	92	False	C=CCOC(=O)C1=C(C)N=C2SCCC(=O)N2C1/C=C/c1ccccc1OC
416360	C549-0248	22.3	98	25.9	98	False	COc1ccc(C)cc1NC(=O)c1nnn(Cc2cccc(F)c2)c1N
230586	K786-7207	22.3	99	10.4	104	False	O=C(NCCN1CCC(Cc2ccccc2)CC1)C1CCN(S(=O)(=O)N2CCC3(CC2)OCCO3)CC1
414923	8006-2719	22.1	89	0.2	101	False	CCN(CC)S(=O)(=O)c1cccc(-c2nnc(-c3ccc(C)cc3)o2)c1
417211	E141-0767	22.1	86	0	103	False	COc1cc(OC)c(NC(=O)c2nnn(-c3ccccc3)c2C)cc1Cl
417631	E796-0216	22.1	95	35.9	96	False	COc1ccccc1Nc1nn2c(=O)c3ccc(C(=O)N4CCCCC4)cc3nc2s1
418542	K788-9255	22.1	98	0.7	102	False	COc1ccccc1-c1c(C)nn2c(N3CCN(c4ccccc4OC)CC3)cc(C)nc12
419024	Y050-1332	22.1	95	2.8	98	False	CCOc1ccc(S(=O)(=O)NCC2CCCO2)cc1NC(=O)c1ccccc1F
417941	G502-0208	22.1	92	30.4	100	False	O=C(Nc1ccc2c(c1)CCCN2C(=O)c1cccs1)c1c(F)cccc1F
228287	K284-5546	22.1	94	0.3	104	False	O=C(CSc1nc2cc3c(cc2c(=O)n1CCC(=O)N1CCN(c2ccccc2)CC1)OCO3)c1ccc(Cl)cc1
205811	D030-1026	22.1	99	1.6	99	False	CCN1CCN(C2CCCCC2NS(=O)(=O)c2ccc(Cl)cc2)CC1
414504	5765-1245	21.9	89	5.7	107	False	C=C(C)c1cccc(C(C)(C)NC(=O)N2CCN(C/C=C/c3ccccc3)CC2)c1
416236	C519-0463	21.9	104	0.2	101	False	Cn1cc(C(=O)NCc2ccc(Cl)cc2)c(=O)c2cc(S(=O)(=O)N3CCOCC3)ccc21
417985	G786-1682	21.6	94	12.1	90	False	CCc1nc(SCC(=O)Nc2ccc(F)cc2)c2c(=O)n(C)c(=O)n(C)c2n1
416677	C769-0684	21.6	97	2.8	92	False	O=S(=O)(c1ccc(Cl)cc1)c1cnc2ccccc2c1N1CCCCC1
414572	6049-2786	21.4	101	12.6	104	False	CC1CCc2c(sc(NC(=O)C3c4ccccc4Oc4ccccc43)c2C(N)=O)C1
415474	C066-0548	21.4	97	0.7	98	False	COc1ccc(-n2nc(C(=O)NCC(=O)N3CCN(c4ccccn4)CC3)c3ccccc3c2=O)cc1Cl
415235	8015-0058	21.4	97	25	105	False	CCOc1cc2c(cc1OCC)-n1cccc1C(c1cccc(F)c1F)NC2
417739	G008-2638	21.4	101	24.4	100	False	Cc1cc(-c2ccc(C)c(S(=O)(=O)Nc3cccc(CN4CCCC4)c3)c2)on1
417634	E844-0238	21.4	107	0.9	100	False	Cc1ccc(C)c(Cn2nc3c4ccccc4n(Cc4ccccc4)cc-3c2=O)c1
415542	C087-1280	21.4	97	14.7	107	False	Cc1cc(C)cc(NC(=S)N(CCCN2CCN(C)CC2)Cc2cccs2)c1
414564	6049-1703	21.2	99	10.7	97	False	COC(=O)c1c(NC(=O)C2c3ccccc3Oc3ccccc32)sc(C)c1C
413910	3272-0250	21.2	102	0	97	False	COc1ccc(N(CC(=O)N/N=C(\C)c2cccs2)S(=O)(=O)c2ccccc2)cc1Cl
415706	C190-0160	21.2	95	24	105	False	COCCn1c(=O)[nH]c2cc(C(=O)N3CCN(c4ccc(Cl)cc4)CC3)ccc2c1=O
416571	C692-0531	21.2	84	1.6	95	False	CCOC(=O)Cn1c(CN(Cc2ccccc2)Cc2ccccc2)nc2c1c(=O)[nH]c(=O)n2C
418727	Y020-0964	21.2	99	0	98	False	O=C1CCCC2=C1C1(CCCC1)NC(Nc1nc3ccccc3o1)=N2
418544	K788-9647	21.2	104	19.7	99	False	CCCCNS(=O)(=O)c1ccc2nc(-c3cccnc3)cc(C(=O)NCCCN(CC)CC)c2c1
415520	C075-0154	21.2	102	29.9	95	False	COc1ccc(-n2nc(C(=O)NCC(=O)NC3CCCCC3)c3ccccc3c2=O)cc1
416734	C849-0482	21.1	104	15.9	95	False	CN(C(=O)c1ccc2c(=O)n3c(nc2c1)CCCCC3)c1ccccc1Cl
416089	C368-0138	21.1	99	11.6	103	False	CCOc1ccc(NC(=O)c2nnn(CC(=O)Nc3ccccc3OCC)c2N)cc1
415109	8012-5655	21.1	101	1.7	101	False	C/N=C1\SC(C(=O)Nc2ccccc2Cl)CC(=O)N1c1ccc(OC(F)(F)Cl)cc1
419137	Y200-6588	21.1	88	10.4	94	False	CCOc1cccc2cc(C(=O)NCc3ccc(F)cc3)c(=N)oc12
413719	2081-1128	20.9	88	14.5	91	False	CCOC(=O)c1ccc(NC(=O)c2cc(OC)c(OC)c(OC)c2)cc1
414508	5786-0663	20.9	98	6.7	99	False	COc1ccc(N(CC(O)Cn2c(C)nc3ccccc32)S(=O)(=O)c2ccc(C)cc2)cc1
416553	C682-0663	20.9	94	22.5	95	False	O=c1c(S(=O)(=O)c2ccc(Cl)cc2)cn(Cc2ccccc2F)c2ccc(F)cc12
416616	C718-0525	20.9	106	0.2	108	False	CCOc1ccccc1Nc1nc2c(S(=O)(=O)c3ccccc3)nnn2c2ccccc12
417587	E715-0114	20.9	102	16.4	102	False	CN(CCNC(=O)C1CCCN(c2ncnc3c2nc2n3CCCCC2)C1)Cc1ccccc1
415549	C094-0330	20.9	93	1.4	98	False	COc1ccc(NC(=O)C(NC(=O)Cc2cccs2)c2ccccc2)cc1
183963	6186-2721	20.9	109	2.1	103	False	Cc1ccc2c(C)nc(Nc3nc(=O)cc(CSc4nc5ccccc5s4)[nH]3)nc2c1
417537	E591-0884	20.7	106	30.2	86	False	O=C(CCc1nnc2ccc(N3CCCCC3)nn12)NCC1CCN(Cc2ccc(F)cc2)CC1
416396	C593-1387	20.6	99	0.2	103	False	Cc1ccc2oc(=O)c3cc(C(=O)Nc4cc(-c5cccc(F)c5)no4)sc3c2c1
417341	E245-1671	20.6	99	20.2	98	False	CC(C)c1ccc(NC(=O)C2CCN(S(=O)(=O)c3ccc4c(c3)NC(=O)CO4)CC2)cc1
170145	3272-1405	20.6	104	5.4	103	False	Cc1ccc(N(Cc2ccc(C(=O)Nc3cc(Cl)ccc3C)cc2)S(C)(=O)=O)cc1C
414340	4852-0106	20.4	89	0.3	93	False	CCc1c(C)c(C#N)c2nc3ccccc3n2c1NCCCN(C)C
416157	C449-0134	20.4	102	10.7	97	False	CCOc1ccc(NC(=S)N(CCc2c(C)[nH]c3ccccc23)Cc2ccco2)cc1
418111	K272-1444	20.4	73	20.7	84	False	COc1ccc(N2C(=S)NC3c4cc(Cl)ccc4OC2(C)C3C(=O)N(C)C)cc1
418596	K898-0889	20.4	85	0	96	False	CCOc1ccc(-n2c(SCC(=O)Nc3ccccc3CC)nc3nnc(C)c-3c2N)cc1
415724	C198-0043	20.2	94	1.7	96	False	Cc1[nH]c2ccccc2c1CCN(Cc1cccnc1)C(=S)NC(C)(C)C
416830	C909-0072	20.2	102	0.2	100	False	O=C(Nc1ccc2nc3n(c(=O)c2c1)CCCCC3)C(=O)N1CCN(c2ccc(F)cc2)CC1
418571	K839-0098	20.2	112	5.2	103	False	CC(C)C(=O)NC(c1ccc(N(C)C)cc1)c1c(O)ccc2ccccc12
416132	C430-0224	20	100	3.1	97	False	CCOC(=O)c1ccc(NC2c3ccccc3C(=O)N2c2ccccn2)cc1
416225	C517-4847	20	109	17.1	94	False	Cc1noc(C)c1S(=O)(=O)N(CC(=O)NCc1ccccc1)c1ccc(C(C)C)cc1
416254	C519-1573	20	95	1.4	98	False	CCn1cc(C(=O)NCCN(CC(C)C)CC(C)C)c(=O)c2cc(S(=O)(=O)N3CCOCC3)ccc21
417109	D724-0561	20	94	1.7	97	False	Cc1nn2c(Nc3ccc(F)cc3)c3c(nc2c1-c1ccccc1)CCC3
416411	C598-0440	20	102	0.9	101	False	COc1ccc(N2CCN(C(=O)c3ccc4c(Cl)c5c(nc4c3)CCCC5)CC2)cc1
419097	Y200-0673	20	96	10.7	105	False	COc1cccc(-c2cc(C(=O)Nc3cccnc3)c3ccccc3n2)c1
199494	L493-0374	20	105	0.3	109	False	COC(=O)c1ccc(N2CCN(C)CC2)c(NC(=O)COc2cccc(C)c2)c1
414805	7472-0168	19.9	91	8.8	97	False	Cc1ccc(NC(=O)CSc2nc3ccccc3nc2N2CCOCC2)c(C)c1
417929	G417-0043	19.7	89	14.9	91	False	NC(=O)c1nc(-c2ccncc2)nc2c1nc(O)n2-c1ccc(Cl)cc1
185108	6408-0667	19.7	104	25.4	102	False	COc1cc(CNCCCN2CCOCC2)cc(Cl)c1OCC(=O)NC(C)(C)C
414864	7745-1499	19.5	108	5	108	False	CCCn1c2ccc(F)cc2c2nnc(SCCN3CCOCC3)nc21
414518	5896-0403	19.5	88	29	89	False	Cc1ccc(S(=O)(=O)c2nc(-c3ccccc3Br)oc2N(C)C)cc1
415213	8014-7597	19.5	101	17.1	107	False	O=C1CC(NCCN2CCOCC2)C(=O)N1Cc1ccc(N2CCCC2=O)cc1
417685	E951-0040	19.5	99	1.2	105	False	CC(C)(C)OC(=O)N1CCC(c2c(C(=O)N3CCN(C4CCCCC4)CC3)cnn2-c2ccc(F)cc2)CC1
416510	C655-0153	19.5	87	47.3	89	False	Cc1ccc(NC(=O)Cn2cc(S(=O)(=O)c3ccccc3)c(=O)c3cc(F)ccc32)cc1
416257	C519-1901	19.3	102	19	99	False	CCn1cc(C(=O)N2CCc3ccccc32)c(=O)c2cc(S(=O)(=O)N3CC(C)CC(C)C3)ccc21
417202	E141-0274	19.3	90	6.7	96	False	CCc1ccc(NC(=O)c2nnn(-c3ccc(OC)c(Cl)c3)c2C)cc1
416058	C350-0213	19.3	88	0.5	88	False	Cc1ccc(-c2nn(-c3cccc(Cl)c3)c3c2cnc2ccccc23)cc1
414626	6216-0181	19.3	94	0.5	101	False	COc1nnc(-c2ccc(N3CCOCC3)c(NC(=O)C3CCCCC3)c2)c2ccccc12
415104	8012-5099	19.3	106	15	97	False	Cc1cccc(C)c1NC(=O)C1(N(Cc2ccco2)C(=O)Cn2nnnc2N)CCCCC1
416101	C380-0559	19.2	100	6.4	102	False	CC(C)NC(=O)c1ccc2c(c1)N(Cc1c(F)cccc1Cl)C(=O)c1ccccc1S2
414680	6466-0137	19.2	93	6.6	99	False	COc1cccc(-c2cc(C(F)(F)F)n3ncc(C(=O)N4CCc5ccccc5C4)c3n2)c1
184724	6285-0301	19.2	98	1	107	False	COc1cc(-c2nc(S(=O)(=O)c3ccc(Cl)cc3)c(N(C)C)o2)cc(OC)c1OC
414093	3855-0734	19	102	0.9	95	False	CCCC(=O)c1ccc(N2CCN(S(=O)(=O)c3ccc(C)cc3)CC2)c(F)c1
418278	K781-7742	19	89	9.3	104	False	CCCCN(CC)S(=O)(=O)c1ccc(F)c(C(=O)Nc2cccc(C)c2C)c1
418721	Y020-0653	18.8	98	19.5	101	False	Nc1nc(CN2CCN(C(c3ccccc3)c3ccccc3)CC2)nc(Nc2ccccc2)n1
417753	G008-4719	18.8	81	22.1	86	False	CCc1ccc(-c2cc(C)no2)cc1S(=O)(=O)N1CCN(c2ccc(OC)cc2)CC1
230144	K784-7785	18.8	92	3.5	102	False	Cc1cccc(CN2C(=O)c3ccccc3Sc3ccc(C(=O)NCCCN4CCOCC4)cc32)c1
413987	3381-0618	18.7	115	18.5	93	False	COc1ccc(CN2CCN(Cc3c[nH]c4ccccc34)CC2)cc1OC
414834	7610-1309	18.7	91	0.2	103	False	CCN(CC)CCCNC(=O)c1cc2nc(-c3ccccc3)cc(C(F)(F)F)n2n1
416882	D030-0746	18.7	108	18.5	101	False	O=S(=O)(NC1CCCCC1N1CCN(c2ccc(F)cc2)CC1)c1ccccc1
417878	G362-0208	18.7	98	16.8	95	False	CCOC(=O)c1ccc(NC(=O)c2cnn(-c3ccccc3)c2C2CCNCC2)cc1
417159	E019-0513	18.5	100	10.4	101	False	Cc1nn(C(C)C(=O)NCCCN2CCCCC2C)c(=O)c2c1sc1ccccc12
418828	Y030-8059	18.5	92	7.6	94	False	COC(=O)c1ccccc1NC(=O)c1cccc(NC(=O)C(C)C)c1
415953	C301-0101	18.5	92	0	93	False	COc1cccc(C(=O)CC(=O)C(=O)Nc2cc(Cl)c(OC)cc2OC)c1
415818	C237-0863	18.3	101	0.2	93	False	CC(C)Cn1cc(C(=O)NCCCOC(C)C)c2c3ccccc3n(C)c2c1=O
416926	D072-0267	18.3	91	25.2	90	False	O=S(=O)(c1ccccc1)c1nc(-c2ccc(F)cc2)oc1NCC1CCCO1
172739	3702-0496	18.3	93	18.5	106	False	COc1ccc(OC)c(CN2CCN(Cc3ccccc3C(F)(F)F)CC2)c1
414970	8008-2264	18.1	100	11.4	102	False	CCOC(=O)c1c(CN2CCOCC2)n(-c2ccccc2)c2cc(Br)c(O)c(CN(C)C)c12
416247	C519-1140	18.1	98	0.9	95	False	CCn1cc(C(=O)NCCCN2CC(C)CC(C)C2)c(=O)c2cc(S(=O)(=O)N(C)C)ccc21
416227	C517-5024	18.1	102	13.3	97	False	Cc1ccc(CCNC(=O)CN(c2cc(C)cc(C)c2)S(=O)(=O)c2c(C)noc2C)cc1
418308	K784-3451	18	83	17.3	93	False	Cc1ccc(CNC(=O)c2cnn3c(C(F)(F)F)cc(-c4ccccc4)nc23)cc1
173684	3937-0099	18	94	23	88	False	CCOc1ccc(C(=O)Nc2ccc(C(C)C)cc2)cc1OCC
413991	3396-0019	17.8	86	0.7	103	False	CCCn1c2ccccc2c2nnc(SCC(=O)Nc3cc(C)on3)nc21
416618	C718-0763	17.8	98	0	103	False	Cc1ccc(Nc2nc3c(S(=O)(=O)c4ccc(C(C)(C)C)cc4)nnn3c3ccccc23)cc1C
414676	6434-3749	17.8	98	1.6	100	False	COc1nnc(-c2ccc(N3CCCCC3)c(NC(=O)COc3ccccc3)c2)c2ccccc12
414555	6049-0039	17.6	93	3.8	101	False	Cc1c(/C=N/N=C2\CCC3C4CCc5cc(O)ccc5C4CCC23C)cnn1C
415740	C200-1646	17.6	93	8.3	103	False	COC(=O)c1ccc(C(=O)OC)c(NC(=S)N2CCC(N3CCCCC3)CC2)c1
415831	C242-0335	17.6	102	4.5	108	False	CCN(Cc1ccccc1)C(=O)Cn1c(=O)n(-c2ccc(OC)cc2OC)c(=O)c2c(C)c(C)sc21
416804	C887-1959	17.6	107	12.6	111	False	CCCN1CCN(CCCNC(=O)C(CC)n2nc(C)n3c(cc4occc43)c2=O)CC1
417413	E532-1152	17.6	100	11.6	108	False	CC1=C(C(=O)Nc2cc(C(=O)N3CCN(c4cccc(C)c4)C(C)C3)ccc2C)SCCO1
415996	C310-2095	17.6	94	31.3	99	False	Cc1cccc(/C=C2\Sc3ccc(C(=O)N4CCOCC4)cc3N(C)C2=O)c1
416664	C757-0170	17.6	99	30.2	94	False	CCCCN(CCCC)CCCNC(=O)c1ccc2nc(-c3ccccc3NC(C)=O)c(O)nc2c1
414156	4119-0056	17.4	110	8.3	96	False	CC(C)OC(=O)Nc1ccc2c(c1)N(C(=O)CCN1CCOCC1)c1ccccc1CC2
417681	E922-0548	17.4	93	22.6	105	False	COc1ccccc1NC(=O)c1cnn(-c2cccc(C)c2)c1C1CCNCC1
414024	3544-1021	17.4	83	2.1	100	False	CCN(CC)CCOc1nnc(-c2ccc(OC)cc2)c2ccccc12
415538	C087-0974	17.4	98	22.6	102	False	CCc1cccc(C)c1NC(=S)N(CCCN1CCN(C)CC1)Cc1cccs1
418852	Y031-0121	17.3	90	1.7	100	False	O=C(Cc1c(F)cccc1Cl)Nc1ccc(S(=O)(=O)N2CCCC2)cc1
418605	K906-2514	17.3	95	0.2	101	False	Cc1cccc(N2CCN(C(=O)c3ccc(CNc4c(N5CCC(C)CC5)c(=O)c4=O)cc3)CC2)c1C
415959	C301-1709	17.3	100	65.1	4	False	COc1cc(Nc2nc3ccc(Cl)cc3n3cnnc23)cc(OC)c1OC
223810	G678-0356	17.3	111	14.2	92	False	COc1ccc(N2CCN(S(=O)(=O)CCNC(=O)C34CC5CC(CC(C5)C3)C4)CC2)cc1
417569	E677-0030	17.1	101	13.3	114	False	Cc1ccc2nc(N(CCCN(C)C)C(=O)c3ccc(S(=O)(=O)N(C)C)cc3)sc2c1
417265	E203-0132	17.1	99	7.4	99	False	CSc1cccc(NC(=O)c2cc(S(=O)(=O)N3CCCC3)cn2C)c1
240329	C301-6876	17.1	103	12.1	99	False	CCOc1cc(C(=O)Nc2cc3c(cc2N2CCOCC2)n(C)c(=O)n3C)cc(OCC)c1OCC
413669	1683-0610	16.9	113	1.6	104	False	CCOC(=O)c1sc(NC(=O)CCN2C(=O)c3ccccc3C2=O)c(C(=O)OCC)c1C
413876	3253-5694	16.9	100	5.4	96	False	Cc1ccc(-c2nnc(SCC(=O)N/N=C\c3c(C)nn(-c4ccccc4)c3C)n2-c2ccccc2)cc1
418132	K284-3199	16.9	101	12.6	100	False	CC1CCN(CCCn2c(SCC(=O)NC3CCCC3)nc3ccccc3c2=O)CC1
418392	K786-5734	16.9	99	16.9	98	False	CCC1Oc2ccc(C)cc2N(CC(=O)NCCCN2CCN(Cc3ccccc3)CC2)C1=O
418572	K844-0815	16.9	92	0	95	False	CCCn1c(=O)c(C(=O)NCc2ccccc2Cl)c(O)c2ccccc21
417944	G546-0503	16.9	88	0	97	False	O=C(NC1CCCCCC1)c1cc(-c2ccccn2)nc2ccccc12
415807	C226-2619	16.8	102	19.9	100	False	Cc1cc(C(=O)Nc2c(C)nn(Cc3c(Cl)cccc3Cl)c2C)no1
417105	D724-0321	16.8	99	0.7	99	False	Cc1nn2c(N3CCOCC3)cc(C(C)(C)C)nc2c1-c1ccc(Cl)cc1
418740	Y020-1671	16.6	90	0	93	False	COc1ccc(-c2cc(O)nc(N3CCN(Cc4ccccc4)CC3)n2)cc1
416256	C519-1735	16.4	110	3.6	98	False	CCN(CC)CCNC(=O)c1cn(CC)c2ccc(S(=O)(=O)N(C)C3CCCCC3)cc2c1=O
417719	F052-0177	16.4	93	0.2	101	False	O=S(=O)(c1ccc2nc(N3CCN(c4ccccc4F)CC3)ccc2c1)N1CCCCC1
418284	K781-9629	16.4	107	13.6	106	False	CC(C)c1ccc(NC(=O)c2cc(S(=O)(=O)N3CCN(c4ccccc4)CC3)ccc2F)cc1
414686	6466-0926	16.4	90	13.1	91	False	CCn1cc(CN(C)C(=O)CSc2nc(-c3ccco3)cc(C(F)(F)F)n2)c(C)n1
167277	2159-0387	16.4	100	17.8	99	False	CCN(CC)CCNC(=O)COc1ccc(Cl)cc1Cl
414877	8001-6777	16.2	80	3.3	90	False	COc1cc(C(=O)OCCNC(=O)c2ccccc2)cc(OC)c1OC
417387	E515-1840	16.2	92	12.3	100	False	CCN(c1ccc(OC)cc1)S(=O)(=O)N1CCCC(C(=O)NCc2ccc(OC(C)C)cc2)C1
418084	K221-3477	16.2	93	21.2	112	False	COc1ccc(CCn2c(=O)[nH]c3cc(C(=O)N4CCN(c5ccccc5)CC4)ccc3c2=O)cc1OC
219918	G070-1586	16.2	103	16.8	101	False	COC(=O)c1cc(S(=O)(=O)NCC2CCN(CCc3ccc(OC)cc3)CC2)cn1C
417349	E461-0627	16.1	88	1	105	False	CCOCCn1c(=O)c2c(nc3n2CCN3c2ccc(CC)cc2)n(C)c1=O
418294	K783-5575	16.1	97	6.4	100	False	COc1ccc(NC(=S)N(CCCN2CCOCC2)Cc2cn(C)c3ccccc23)cc1OC
413687	1761-0792	15.9	91	18.8	98	False	COc1ccc(O)c(/C=N/NC(=O)CCC(=O)Nc2cccc(C)c2)c1
415694	C179-0941	15.9	93	4.1	101	False	Cc1nc2nc(SCC(=O)NCCCN3CCCCC3)nn2c(C)c1Cc1ccccc1
415863	C259-0735	15.9	102	15.4	98	False	CCc1ccc(NC(=O)C2CCCN(S(=O)(=O)c3cccs3)C2)cc1
416588	C697-0343	15.9	89	1.4	99	False	Cc1ccc(NC(=O)C2CCCN(S(=O)(=O)c3c(C)noc3/C=C/N(C)C)C2)c(C)c1
418025	G856-4969	15.9	91	12.4	103	False	O=S(=O)(NCC(c1ccco1)N1CCN(c2ccccc2F)CC1)c1ccc2c(c1)OCCO2
413934	3284-0639	15.7	88	19	104	False	O=C(N/N=C/c1cccnc1)c1ccccc1OCc1cccc(Br)c1
414724	6738-0138	15.7	102	4.8	108	False	CCN(CC)CCn1c(NCc2cc(OC)ccc2OC)nc2ccccc21
415709	C190-0356	15.7	93	19.2	104	False	CCN1CCN(CCCNC(=O)c2ccc3c(=O)n(CCc4ccccc4)c(=O)[nH]c3c2)CC1
416234	C519-0316	15.7	93	0	108	False	CCCCSCCCNC(=O)c1cn(C)c2ccc(S(=O)(=O)N3CCCC3)cc2c1=O
417609	E717-0682	15.7	97	7.9	84	False	CCCN(C(=O)Cn1ncc2c3ccccc3nc-2c1O)c1ccccc1C
186045	6732-0171	15.7	102	0	108	False	CCN(Cc1ccccc1)S(=O)(=O)c1ccc(S(=O)(=O)N2CCN(CCC#N)CC2)cc1
414747	6913-0012	15.5	96	5.9	103	False	CCOC(=O)c1c(C)n(C)c2ccc(OCC(O)CNC(CC)CO)cc12
413626	1498-1668	15.5	84	0	94	False	O=C(Cn1c(O)c(/N=N/C(=O)c2ccncc2)c2ccccc21)Nc1ccccc1
415811	C226-3437	15.5	106	0	101	False	O=C(c1noc2c1CCCCC2)N1CCN(C(c2ccccc2)c2ccccc2)CC1
416871	D015-0130	15.5	98	7.6	104	False	COc1ccccc1NC(=O)c1cnc2c(-c3ccccc3)c(C)nn2c1C
417572	E684-0513	15.5	106	8.1	100	False	COc1cc(OC)c(NC(=O)C2CCN(S(=O)(=O)c3ccc4c(c3)CC(C)N4C(C)=O)CC2)cc1Cl
418215	K400-10004	15.5	84	9.7	84	False	COc1ccccc1-n1c(CNC(=O)c2ccco2)nnc1SCC(=O)Nc1nccs1
262252	E715-0060	15.5	95	4.5	107	False	CCC1CCCCN1CCCNC(=O)C1CCCN(c2ncnc3c2nc2n3CCCCC2)C1
413807	2798-0877	15.4	96	4.5	105	False	COC(=O)c1c(NC(=O)c2c(OC)cccc2OC)sc2c1C(C(=O)OC)CC2
416156	C448-1082	15.4	98	37	104	False	CCOc1ccc(N(CC)C(=O)c2nn(-c3ccc(OC)cc3)c(=O)c3c2c2ccccc2n3C)cc1
416366	C561-0723	15.4	90	21.1	98	False	COc1ccccc1NC(=O)CCc1c(C)nc2c(-c3ccc(F)cc3)c(C)nn2c1C
416226	C517-4972	15.4	103	4.1	105	False	COc1cccc(N2CCN(C(=O)CN(c3cc(C)cc(C)c3)S(=O)(=O)c3c(C)noc3C)CC2)c1
416138	C430-5137	15.4	101	0.2	98	False	Cc1cc(NC(=O)c2cccc3c2C(=O)N(C2CCCCC2)C3)ccc1Br
418009	G856-2421	15.4	77	8.6	95	False	CCCCN(C(=O)c1cccc(S(=O)(=O)N2CCCCC2)c1)C1CCS(=O)(=O)C1
418820	Y030-6961	15.4	94	15.9	96	False	COc1ccc(C(=O)Nc2ccc(S(=O)(=O)NC(C)(C)C)cc2)c(OC)c1
418474	K788-1139	15.4	100	19.7	101	False	O=C(CN1C(=O)/C(=C/c2ccccc2)Sc2ccccc21)NCCCN1CCOCC1
213455	E532-0245	15.4	99	0.9	94	False	CCCN1CCN(CCCNC(=O)c2ccccc2NC(=O)C2=C(C)OCCS2)CC1
416736	C849-0568	15.2	101	15.2	96	False	N#CCCN(C(=O)c1ccc2c(=O)n3c(nc2c1)CCCCC3)c1ccccc1
418286	K783-0105	15.2	97	25.6	100	False	CCCCCCNC(=O)c1ccc(CNS(=O)(=O)c2ccc(OC)cc2)cc1
221967	G384-0358	15.2	104	13.3	103	False	COc1ccc(NC(=O)C2Cc3cc(S(=O)(=O)N4CCCCC4)ccc3N2C(C)=O)cc1Cl
415043	8010-3851	15	93	9.3	109	False	COc1cc(C2Nc3ccc4ncccc4c3C3=C2C(=O)CCC3)cc(OC)c1OC
415780	C216-0042	15	93	8.1	99	False	CCOc1c(Br)cc(C2CC(=O)Nc3cc(OC)c(OC)cc32)cc1OC
418087	K227-0621	15	95	2.9	98	False	COc1ccccc1NC(=O)c1cc2c(CO)cnc(C)c2o/c1=N\c1cc(OC)c(OC)c(OC)c1
231134	K788-8346	15	103	15.7	100	False	O=C(c1ccc2c(c1)N(Cc1cccc(Cl)c1)C(=O)c1ccccc1S2=O)N1Cc2ccccc2C1
415649	C153-0598	14.9	96	26.9	103	False	COc1ccccc1CNC(=O)c1oc2ccc(S(=O)(=O)N3CCOCC3)cc2c1C
415612	C111-0075	14.7	95	15.9	97	False	CNC(=S)N1CCc2cc(OC)c(OC)cc2C1COc1ccc(F)cc1
419025	Y050-1342	14.7	94	19.9	108	False	CCOc1ccc(S(=O)(=O)N2CCN(CC)CC2)cc1NC(=O)c1ccccc1F
418168	K284-7839	14.7	100	0.9	105	False	CC1CCCN(C(=O)c2ccc3c(=O)n4nc(Nc5ccccc5)sc4nc3c2)C1
416688	C785-3359	14.7	102	0.7	100	False	Cc1cc2c(cc3c(=O)n(CC(=O)NCCCN4CC(C)CC(C)C4)ncn32)s1
416109	C387-1095	14.5	101	36.1	96	False	Cc1ccc(Nc2cc(C(=O)NCCCN3CCOCC3)c3ccccc3n2)c(C)c1
205780	D030-0034	14.5	100	2.2	101	False	Cc1ccc(S(=O)(=O)NCC(c2ccccc2)N2CCCCC2)cc1
414808	7472-0244	14.3	99	26.1	92	False	COc1cccc(NC(=O)CSc2nc3ccccc3nc2N2CCOCC2)c1
415638	C138-0545	14.3	99	16.8	95	False	CCCN(CCC)CCCNC(=O)C1c2cc(OC)c(OC)cc2C(=O)N(C)C1c1cccs1
203758	C760-1035	14.3	110	6.4	101	False	CCC1CCCCN1CCCNC(=O)c1csc2c1CCCCC2
175385	4239-0802	14.3	94	1.6	105	False	COc1ccccc1N1CCN(CCC(=O)Nc2cccc(F)c2)CC1
413859	3232-0394	14.2	104	10.4	98	False	CCCOc1ccc(/C=C/C(=O)Nc2ccc(C(C)=O)cc2)cc1OC
417594	E715-0396	14.2	95	29.2	100	False	COc1ccc(NC(=O)C2CCN(c3ncnc4c3nc3n4CCCCC3)CC2)cc1Cl
414092	3855-0684	14	97	11.7	98	False	CC(=O)c1ccc(N2CCN(S(=O)(=O)c3ccccc3)CC2)c(F)c1
413980	3379-3470	13.8	95	2.2	95	False	COc1ccc(C(=O)NCC2(c3ccc(OC)c(OC)c3)CCCC2)c(OC)c1
415007	8009-1102	13.8	88	0.7	101	False	O=c1c2ccccc2nc(CSc2nnnn2-c2ccccc2)n1-c1cccc(C(F)(F)F)c1
416356	C548-3641	13.8	108	11.4	103	False	CC(=O)Nc1ccc(NC(=O)C2CCC(CNS(=O)(=O)c3cccc4nsnc34)CC2)cc1
416308	C529-1956	13.8	103	2.2	91	False	CCCN(CCC)CCCNC(=O)c1ccc2c(c1)N(CC)C(=O)c1ccccc1S2=O
418361	K786-2183	13.8	102	8.8	100	False	CCN(CC)CCNC(=O)c1ccc(Sc2ccc(C)cc2)c(NC(C)=O)c1
418520	K788-4653	13.8	105	8.1	106	False	CCC1CCCCN1CCCNC(=O)c1ccc(CS(=O)(=O)Cc2ccc(Cl)cc2)o1
182323	5786-0664	13.8	99	1	101	False	COc1ccccc1N(CC(O)Cn1c(C)nc2ccccc21)S(=O)(=O)c1ccccc1
205970	D041-0155	13.8	92	4.8	98	False	COc1ccc(Cc2nc(-c3cc(Cl)ccc3OC)no2)cc1OC
417531	E591-0216	13.6	106	6.6	98	False	CC1CCN(c2ccc3nnc(CCC(=O)N4CCN(c5ccccc5F)CC4)n3n2)CC1
417272	E203-0689	13.6	102	4.7	102	False	COc1ccc(NC(=O)c2cc(S(=O)(=O)N3CCOCC3)cn2C)cc1Cl
416520	C656-0324	13.6	95	0.3	90	False	COc1ccc(NC(=O)Cn2cnc3c(nnn3-c3ccc(C)cc3)c2=O)cc1
415744	C200-1716	13.5	100	10.5	103	False	COC(=O)c1ccc(C(=O)OC)c(NC(=S)N2CCN(c3cc(Cl)ccc3C)CC2)c1
415923	C276-1236	13.5	100	11.2	100	False	CCOc1cc2c(cc1OCC)C(c1ccc(C(F)(F)F)cc1)CC(=O)N2
416232	C519-0264	13.5	95	1.4	96	False	CC(NC(=O)c1cn(C)c2ccc(S(=O)(=O)N3CCCC3)cc2c1=O)c1ccccc1
418577	K847-0494	13.5	96	28.5	94	False	COc1ccc(N2CCN(C(=O)c3sc4ncn(CC(=O)N5CCCCC5C)c(=O)c4c3C)CC2)cc1
415158	8013-4426	13.3	92	20.4	102	False	O=C(c1cnn2c(C(F)F)cc(-c3ccccc3)nc12)N1CCCCC1c1cccnc1
236116	C075-0269	13.3	102	3.3	106	False	CCCN(CCC)CCCNC(=O)CNC(=O)c1nn(-c2ccc(OC)cc2)c(=O)c2ccccc12
413920	3272-0783	13.1	97	8.3	99	False	COc1ccc(N(C(C)C(=O)N/N=C/c2ccc(OCC(C)C)cc2)S(C)(=O)=O)cc1
415919	C276-0588	13.1	85	7.6	102	False	CCOC(=O)c1[nH]c2c(c1-c1ccc(OC)cc1)C(=O)CC(c1ccc(OC)c(OC)c1)C2
418371	K786-3373	13.1	94	3.8	99	False	CCCN1CCN(CCCNC(=O)CN2C(=O)COc3ccc(C(C)(C)C)cc32)CC1
419099	Y200-0866	13.1	100	12.3	101	False	Cc1ccc2nc(-c3cccnc3)cc(C(=O)Nc3ccc(F)cc3C)c2c1
415580	C099-0317	13.1	81	1.6	96	False	CCOC(=O)C(C)Sc1nc(O)c2cnn(-c3ccc(F)cc3)c2n1
242128	C517-4697	13.1	98	9.3	92	False	Cc1noc(C)c1S(=O)(=O)N(CC(=O)N1CCc2ccccc21)c1ccc(C(C)C)cc1
413929	3272-1328	13	98	1.7	95	False	Cc1ccc(N(CC(=O)NCCSc2ccccn2)S(=O)(=O)c2ccc(F)cc2)cc1
414802	7472-0102	13	101	9.2	94	False	COc1ccc(C)cc1NC(=O)CSc1nc2ccccc2nc1N1CCCCC1
416192	C470-0569	13	109	0.7	98	False	COCCn1c(CN2CCN(C(c3ccccc3)c3ccccc3)CC2)nc2c1c(=O)n(C)c(=O)n2C
417288	E207-1358	13	92	2.2	98	False	CN(CCCNC(=O)c1nn(C)c2c1CS(=O)(=O)c1ccccc1-2)Cc1ccccc1
186360	6877-0609	13	94	11.6	107	False	COc1ccc(OC)c(-c2oc3ccccc3c(=O)c2O)c1
414893	8003-7085	12.8	101	2.6	103	False	CCCCCCOc1ccccc1/C=N/NC(=O)COc1ccc(C)c(C)c1
415726	C198-0156	12.8	90	18	96	False	CCNC(=S)N(CCc1c(C)[nH]c2ccc(C)cc12)Cc1cccnc1
416223	C517-4288	12.8	98	8.3	100	False	CCOc1ccc(N(CC(=O)N2CCN(c3ccccc3F)CC2)S(=O)(=O)c2c(C)noc2C)cc1
418368	K786-2709	12.8	97	22.1	92	False	COc1ccc(NC(=S)N/N=C/c2cccn2Cc2ccccc2F)cc1
414694	6466-1632	12.8	100	0.5	103	False	Cc1ccc(-c2cc(C(F)F)n3ncc(C(=O)NCc4ccccc4F)c3n2)cc1
418045	G864-0189	12.6	94	7.1	94	False	C=CCn1c(SCC(=O)N2CCC(C)CC2)nc2c3ccccc3nc-2c1O
416098	C374-1597	12.6	95	0.2	106	False	CCOc1ccc(-n2c(C)nc3c(cnn3-c3ccc(Cl)cc3)c2=O)cc1
415135	8013-1277	12.6	113	0	102	False	COC(=O)C1=CN(CCCN2CCCC2=O)C=C(C(=O)OC)C1c1cccs1
414625	6214-0907	12.6	97	3.6	103	False	COc1ccc(CN(C(=O)c2oc3cc(C)ccc3c2C)C2CCS(=O)(=O)C2)cc1OC
419094	Y200-0532	12.6	100	17.3	105	False	O=C(NCc1ccccn1)c1cc(-c2ccc(Br)cc2)nc2ccccc12
284785	C447-0227	12.6	96	4	103	False	O=C(NCc1ccc(F)cc1)c1cccc2c1C(=O)N(Cc1cccnc1)C2
413782	2398-3555	12.4	101	8.3	110	False	CC1=C(C(=O)OCC2CCCO2)C(c2ccc(C)cc2)C2=C(O)CC(C)(C)CC2=N1
416574	C694-0151	12.4	93	11.2	99	False	CCOC(=O)N1CCc2c(sc3c2c(=O)n(Cc2ccccc2)c(=O)n3CC(=O)NCC2CCCO2)C1
416255	C519-1707	12.4	106	3.5	96	False	CCn1cc(C(=O)N2CCN(c3ccccn3)CC2)c(=O)c2cc(S(=O)(=O)N(C)C3CCCCC3)ccc21
417672	E902-0096	12.4	96	2.2	100	False	CCC1CCCCN1CCCNC(=O)Cn1ncc2c3cc(C)ccc3nc-2c1O
417778	G070-1563	12.4	92	11.6	92	False	COC(=O)c1cc(S(=O)(=O)NCC2CCN(Cc3cc(C)ccc3C)CC2)cn1C
190521	8010-1191	12.4	82	22.3	92	False	COC(=O)CSC1=C(C#N)C(c2cccc(F)c2)CC(=O)N1
213241	E511-3049	12.4	102	4	99	False	O=C(NCCc1ccc(Cl)cc1)c1cc(S(=O)(=O)N2CCCCC2)c[nH]1
414837	7610-2355	12.3	95	3.6	102	False	COc1cc(NC(=O)c2cc(-c3ccc(C)cc3)on2)cc(OC)c1OC
413989	3381-0944	12.3	98	1	101	False	COc1cccc(CN2CCN(Cc3cc(OC)c(OC)c(OC)c3)CC2)c1OC
238526	C224-5005	12.3	103	12.8	100	False	O=C(CCS(=O)(=O)c1cccs1)Nc1ccc(C(=O)NC2CCN(Cc3ccccc3)CC2)cc1
413741	2192-1224	12.1	91	3.5	106	False	COc1cccc(/C=C2\N=C(c3c(-c4ccccc4)noc3C)OC2=O)c1
415431	8640-0129	12.1	92	0.2	100	False	CCOc1ccc(-n2c(SCCc3ccccc3)nc3sc4c(c3c2=O)CCN(C)C4)cc1
415258	8015-2049	12.1	89	4.7	95	False	CCOc1cc(C#N)c(NC(=O)CSc2nnnn2-c2ccc(OC)cc2)cc1OCC
416598	C700-0715	12.1	93	2.4	98	False	COc1ccc(OC)c(CCNC(=O)CN2C(=O)COc3ccc(S(=O)(=O)N4CCOCC4)cc32)c1
184255	6220-1331	12.1	89	1.6	103	False	COc1ccc(NC2=CC(c3ccc(OC)c(OC)c3)N(c3ccc(OC)cc3)C2=O)cc1
240406	C301-7756	12.1	86	9.2	92	False	COc1ccc(S(=O)(=O)Nc2cc3[nH]c(=O)oc3cc2C)cc1
181239	5594-1043	12.1	97	16.8	96	False	N/C(=N\C(=O)/C=C/c1ccccc1)Nc1nc2ccccc2o1
414502	5754-2863	11.9	103	12.3	95	False	CCCC(=O)Nc1cc(-c2nn(C)c(=O)c3ccccc23)ccc1N1CCCCC1
414612	6208-0876	11.9	93	13.6	102	False	OC(c1ccccc1)(c1ccccc1)C1CCN(C(=S)NCCc2ccccc2)CC1
414942	8006-9340	11.9	89	2.8	102	False	CCOC(=O)C1C(c2ccccc2)C(=C(\O)OCC)/C(=N/c2ccc(Br)cc2)CC1(C)O
418723	Y020-0782	11.9	98	18.8	90	False	Nc1nc(CN2CCN(c3ccccc3)CC2)nc(Nc2ccc(Cl)cc2)n1
417453	E554-0174	11.9	95	0.2	105	False	COc1ccc(-c2noc(CC(=O)Nc3ccc(C)cc3Cl)n2)cc1
418375	K786-4176	11.9	98	7.1	96	False	O=C(CN1C(=O)CSc2ccc(S(=O)(=O)N3CCCCCC3)cc21)NCCc1ccccc1
415076	8012-0908	11.9	91	9.3	102	False	O=C(c1ccccc1)c1ccc(N2CCN(C(=O)c3cccc(F)c3F)CC2)c(F)c1
415982	C301-6545	11.9	98	11.7	96	False	CCn1c(=O)n(CC)c2cc(N3CCCC3)c(NC(=O)c3ccccc3F)cc21
168626	2888-0011	11.9	99	1.9	100	False	CCOC(=O)C1=C(Nc2cccc3ccccc23)SCC1=O
413951	3338-2620	11.7	93	20.6	102	False	CO/C(O)=C1\C(C)=Nc2ncnn2C1c1ccc(OC(=O)c2ccccc2)cc1
414812	7491-0136	11.7	95	5.4	105	False	COc1ccccc1C(=O)Nc1ccc2c(c1)nc(CN1CCCCC1)n2C
415844	C256-1400	11.7	98	11.9	102	False	COC(=O)c1cc(NC(=O)C2(S(=O)(=O)c3ccc(Cl)cc3)CC2)cc(C(=O)OC)c1
416148	C444-0257	11.7	101	5.7	98	False	CCC1CCCCN1CCNC(=O)C1CCCN(S(=O)(=O)c2cccc3nsnc23)C1
417665	E854-6558	11.7	108	14.7	104	False	Cc1ccc(-n2nc3c(=O)n(CCCC(=O)N4CCC(C)CC4)nc(C)c3c2C)cc1
417316	E228-0229	11.7	104	8.5	99	False	COc1ccc(N2CCN(CCCNC(=O)Cn3c(=O)c4cccn4c4ccccc43)CC2)cc1
415071	8011-9843	11.7	95	6	98	False	COc1ccc(C(=O)NC(=S)N2CCN(c3ccccc3OC)CC2)cc1
413926	3272-1220	11.6	98	5.2	100	False	COc1ccc(S(=O)(=O)N(CC(=O)NC(C(C)C)C(C)C)c2ccc(C)cc2)cc1OC
414998	8008-9988	11.6	100	11.6	96	False	CCOC(=O)C1(C)C=C(Nc2ccc(OCC)cc2)C(=O)N1c1ccccc1
415253	8015-1293	11.6	88	1	98	False	CCCCCCNc1nc(OC)nc(N2CC3CC(C2)c2cccc(=O)n2C3)n1
416211	C507-0190	11.6	100	0.2	98	False	COc1ccc(-n2nc(C(=O)NCCCN3CCCC3=O)c3c4ccccc4n(C)c3c2=O)cc1Cl
416612	C714-0466	11.6	103	2.4	95	False	COc1cc(C2CC(=O)N(CC(=O)NCC3CCCO3)c3ccccc3S2)cc(OC)c1OC
415401	8020-4600	11.6	95	6.9	95	False	COC(=O)C1=C(CSCc2ccccc2)NC(=O)NC1c1cc(C)ccc1C
416527	C656-0681	11.6	98	0	99	False	COc1ccc(-n2nnc3c(=O)n(Cc4ccccc4C)cnc32)cc1
419075	Y070-2481	11.6	93	5.5	107	False	N=c1c(C(=O)NCc2ccc3c(c2)OCO3)cc2c(=O)n3ccccc3nc2n1CC1CCCO1
171345	3448-7363	11.6	91	0	96	False	O=C1NC(=O)N(Cc2ccc(F)cc2)C(=O)/C1=C/Nc1ccc(Cl)cc1
417626	E781-0774	11.4	94	22.6	101	False	COc1ccc(Nc2nc(NCc3ccc(C)cc3)nc3c2cnn3C)cc1
414628	6220-3429	11.4	94	4.8	100	False	CCOc1ccc(C(=O)Cc2cc3cccc(OC)c3oc2=O)cc1
418924	Y031-4555	11.4	96	13	105	False	Cc1ccc(N2CC(C(=O)N3CCC(C(=O)Nc4cccc(Br)c4)CC3)CC2=O)cc1
168309	2686-0301	11.4	87	12.1	104	False	Cc1ccc(C(=O)c2coc3ccc(O)c(CN(C)C)c23)cc1
414803	7472-0128	11.2	99	13.5	95	False	CCOc1ccccc1NC(=O)CSc1nc2ccccc2nc1N1CCOCC1
414748	6917-0358	11.2	96	0	94	False	CCOc1nc(-c2ccccc2)ccc1-c1noc(-c2cccnc2)n1
415908	C274-2863	11.2	97	4.5	96	False	O=C(C1CCCN(S(=O)(=O)c2ccc(Br)s2)C1)N1CCN(c2ccccc2)CC1
416320	C535-0649	11.2	107	13.1	92	False	COc1ccc(-c2c(C)nn3c(N4CCC5(CC4)OCCO5)cc(C)nc23)cc1OC
416859	D009-0044	11.2	91	14.7	104	False	CN1CCN(C(=O)/C(=C/c2cn(S(=O)(=O)N(C)C)c3ccccc23)NC(=O)c2ccccc2F)CC1
418283	K781-9558	11.2	99	4.5	94	False	CCc1ccc(NC(=O)c2cc(S(=O)(=O)N3CCCC3)ccc2F)cc1
418561	K832-3669	11.2	97	29.7	87	False	Fc1ccccc1/C=C1\CCCC2=C1Nc1nnnn1C2c1ccccc1F
413986	3381-0616	11.1	102	3.3	105	False	COc1ccc(CN2CCN(Cc3ccccc3F)CC2)c(OC)c1
414492	5692-0940	11.1	106	0	85	False	COC(=O)c1cccc(Oc2nc3c(c(=O)n(C)c(=O)n3C)n2Cc2ccc(C)cc2)c1
416731	C849-0375	11.1	100	2.4	100	False	COc1ccccc1CNC(=O)c1ccc2c(=O)n3c(nc2c1)CCCCC3
416996	D183-0110	11.1	95	4.5	92	False	CCOc1ccc(Oc2nc(Nc3ccc(C)cc3)nc(N(C)C)n2)nn1
417601	E717-0442	11.1	92	1.4	105	False	CCN(CCCNC(=O)Cn1ncc2c3ccccc3nc-2c1O)Cc1ccccc1
417666	E854-6593	11.1	104	17.4	94	False	COc1ccccc1CCNC(=O)CCCn1nc(C)c2c(C)n(-c3ccc(C)cc3)nc2c1=O
418057	J033-0213	11.1	90	0	100	False	O=C(CSc1nc(O)c2ccccc2n1)Nc1ccccc1C(F)(F)F
415979	C301-5911	11.1	100	13.1	92	False	COc1ccc(C2=C(Nc3ccccc3)c3ccccc3C2=O)cc1
416305	C529-1485	10.9	100	4.1	108	False	CCOC(=O)C1CCCN(C(=O)c2ccc3c(c2)N(Cc2ccccc2)C(=O)c2ccccc2S3=O)C1
416879	D030-0481	10.9	91	26.3	104	False	CN(C1CCCCC1)C(CNS(=O)(=O)c1ccc(Cl)cc1)c1ccccc1
418127	K284-2805	10.9	105	0.3	100	False	CCOC(Cn1c(SCC(=O)Nc2cc(C)on2)nc2ccccc2c1=O)OCC
416489	C647-1148	10.9	92	13.1	101	False	CC(C)c1ccc(NC(=O)Cn2cc(C(=O)c3ccccc3)c(=O)c3cc(Cl)ccc32)cc1
413839	3046-8710	10.7	102	13.3	106	False	CC(C)CC(=O)N1c2ccccc2N=C2CC(C)(C)CC(O)=C2C1c1ccc(N(C)C)cc1
416269	C521-0912	10.7	101	0.3	98	False	Cc1ccccc1S(=O)(=O)Cc1ccc(C(=O)NCCN(Cc2ccccc2)C(C)C)o1
418391	K786-5712	10.7	94	4.8	96	False	CCC1Oc2ccccc2N(CC(=O)NCCCN2CCN(c3ccc(OC)cc3)CC2)C1=O
418536	K788-8195	10.7	105	9.5	101	False	O=C(NCCN1CCN(Cc2ccccc2)CC1)c1ccc(CS(=O)(=O)c2ccc(Br)cc2)o1
417276	E203-1226	10.7	97	12.6	85	False	Cc1cccc(NC(=O)c2cc(S(=O)(=O)N3CCc4ccccc43)cn2C)c1
417927	G415-4256	10.7	87	12.1	93	False	COc1cc(NC(=O)c2cnc(NCc3ccccc3)nc2C)cc(OC)c1OC
416682	C779-1749	10.7	96	13.3	102	False	COCCNC(=O)C1CCN(C(=O)c2cc3sccc3n2Cc2ccc(F)cc2)CC1
416010	C324-2984	10.7	85	1.9	96	False	CCC(=O)N1CCc2cc(S(=O)(=O)N3CCN(c4cccc(C)c4)C(C)C3)ccc21
413823	3004-4897	10.5	106	0	96	False	CC1=C(C(=O)OC2CCCC2)C(c2coc3ccc(C)cc3c2=O)C2=C(O)CCCC2=N1
413696	1869-0242	10.5	108	23.5	101	False	CN(C)S(=O)(=O)c1ccc2c(c1)C(=NNC(N)=O)c1cc(S(=O)(=O)N(C)C)ccc1-2
416615	C718-0239	10.5	110	2.2	99	False	CC(C)c1ccc(S(=O)(=O)c2nnn3c2nc(N2CCCCC2)c2ccccc23)cc1
418489	K788-2412	10.5	105	1.6	101	False	CSc1cccc(NC(=S)N(CCC(C)C)C(C)c2ccncc2)c1
413822	3004-4889	10.4	106	0.2	95	False	CC1=C(C(=O)OCC2CCCO2)C(c2coc3ccccc3c2=O)C2=C(O)CC(C)(C)CC2=N1
413779	2389-2890	10.4	92	15.2	77	False	Cc1ccc(OCC(=O)Nc2ccccc2C(N)=O)c(C(C)(C)C)c1
414706	6623-1047	10.4	95	1.9	100	False	CC(=O)c1c(N2CCN(c3ccc(F)cc3)CC2)nc(=S)n(Cc2ccccc2)c1C
415422	8561-07430	10.4	102	5	114	False	CCO/C(O)=C1\C(C)=Nc2nc3ccccc3n2C1c1cc(OC)c(OC)cc1OC
415424	8563-0796	10.4	98	1.7	100	False	CCOc1cc(C2/C(=C(\O)OCCOC)C(C)=Nc3nc4ccccc4n32)ccc1O
418121	K284-1914	10.4	89	2.1	107	False	COc1ccccc1NC(=O)CSc1nc2ccccc2c(=O)n1CC1CCCO1
418236	K415-0151	10.4	94	12.8	103	False	COc1ccc(-c2cnnn2-c2ccc(NC(=O)/C=C/c3ccc(OC)c(OC)c3)cc2)cc1
418519	K788-4624	10.4	101	3.8	94	False	COc1cccc2cc(C(C)N(CCCN3CCOCC3)C(=S)Nc3ccccc3C)oc12
228210	K284-4550	10.4	91	2.4	95	False	CCOc1ccc(NC(=O)CSc2nc3cc(C(=O)NCC4CCCO4)ccc3c(=O)n2CC2CCCO2)cc1
206069	D047-0236	10.4	94	5.4	95	False	CC(=O)c1ccc(N2CCN(C(=O)Nc3ccc(F)cc3)CC2)cc1
413990	3381-0950	10.2	95	0.5	91	False	COc1ccc(OC)c(CN2CCN(Cc3cc(OC)c(OC)c(OC)c3)CC2)c1
414801	7472-0047	10.2	102	10.5	110	False	CCOc1ccc(NC(=O)CSc2nc3ccccc3nc2N2CC(C)OC(C)C2)cc1
417787	G119-0774	10.2	90	7.3	103	False	CCn1c(C)c(C)c2cc(C(=O)NCCCN3CCN(C)CC3)ccc21
414674	6434-3556	10.2	97	0.2	100	False	COc1ccccc1NC(=O)COc1ccc(-c2nn(C)c(=O)c3ccccc23)cc1
416444	C614-5556	10.2	101	4.8	101	False	Cc1ccc(C(=O)NNC(=O)C2CCN(C(=O)OC(C)(C)C)CC2)cc1
415530	C083-0943	10.2	104	9	98	False	O=C(CNC(=S)N(CCCN1CCOCC1)Cc1cccs1)NC1CCCCC1
414299	4593-2719	10	94	4.5	101	False	CCOC(=O)c1cnc2c(C)cccc2c1Nc1ccc(N2CCOCC2)cc1
416056	C350-0158	10	90	0.2	88	False	Clc1cccc(-n2nc(-c3ccccc3)c3cnc4cc5c(cc4c32)OCCO5)c1
417310	E216-1587	10	109	2.2	91	False	CCOc1ccccc1CNC(=O)C1CCN(C(=O)N2CC(C)Oc3ccc(C)cc32)CC1
